# Supplementary material for: The microbiota conditions a gut milieu that selects for wild-type Salmonella Typhimurium virulence
Source: PLoS Biol. 2023 Aug 31;21(8):e3002253. doi: 10.1371/journal.pbio.3002253 (PMC10499267; doi:10.1371/journal.pbio.3002253)
Supplement: S1 Data — (XLSX) [file pbio.3002253.s001.xlsx]

## Sheet: Fig 1B-C-D-E
																																													p≥0.05 not significant (ns), p<0.05 (*), p<0.01 (**), p<0.001 (***), p<0.0001 (****)
1B: Total CFU	Strep. + S.TmWT																					Strep. + S.Tm*																							Two-tailed Mann-Whitney U test
Days post infection																																														A vs B
1	2450000000	1320000000	922000000	2390000000	727000000	1010000000	802000000	740000000	667000000	1650000000	1620000000	4440000000	846000000	1230000000	751000000	1570000000	14583333	3090000000	491000000			744000000	1080000000	1530000000	1430000000	578000000	2310000000	3750000000	4280000000	2460000000	1230000000	1700000000	1190000000	2470000000	1890000000	889000000	607000000	1270000000	842000000	23400000000	2580000000	800000000	821000000			ns
4	2520000000	1830000000	7604563	93137255	1600000000	4640000000	961000000	176000000	3140000000	5750000000	1400000000	1560000000	3720000000	2720000000	292000000	836000000	487000000	2030000000	1920000000			521000000	456000000	421000000	806000000	937000000	2290000000	1600000000	1550000000	3250000000	3470000000	1070000000	3200000000	2170000000	720000000	1120000000	1490000000	1970000000	1120000000	1870000000	2080000000	2080000000	2400000000			ns
10	166000000	264000000	102000000	1230000000	139000000	1530000000	396000000	348000000	118000000	365000000	1760000000	984000000	174000000	976000000	649000000	204000000	752000000	3670000000	144000000			505000000	371000000	552000000	267000000	871000000	1250000000	2520000000	2130000000	1960000000	2500000000	1770000000	2230000000	1810000000	1370000000	1280000000	2270000000	1860000000	1040000000	8888889	1770000000	1820000000	1180000000			*
15	307000000	604000000	1100000000	1540000000	136000000	1180000000	1860000000	1090000000	1070000000	835000000	795000000	754000000	1250000000	1170000000	363000000	445000000	663000000	2030000000	760000000			1570000000	1810000000	1610000000	402000000	931000000	2190000000	1440000000	1870000000	1550000000	1970000000	627000000	2290000000	1390000000	1980000000	1120000000	1280000000	693000000	1749333	2670000000	1390000000	2030000000	1970000000			**
20	901000000	941000000	542000000	260000000	21978022	964000000	2050000000	261000000	276000000	2610000000	484000000	60975610	280000000	400000000	1090000000	734000000	909000000	882000000	3180000000			1050000000	707000000	618000000	20900000	12900000	720000000	1160000000	592000000	344000000	813000000	1230000000	220000000	1680000000	275000000	79500000	368000000	9270000	1090000	11700000	217000000	1040000000	2780000000			ns
25	4360000000	696000000	89605735	97560976	205000000	1910000000	3390000000	2410000000	1650000000	471000000	2670000000	974000000	388000000	1350000000	675000000	90000000	1510000000	427000000	1160000000			8982456	1018826	157000000	5821596	611111	61893004	41660377	27298578	14871795	24000000	11319312	13793103	98102190	1000	17884232	33566434	932642	34254.1	240000	17478992	43560209	31085271			****
30	143000000	273000000	81808396	190000000	2690000000	1230000000	1200000000	1380000000	1440000000	1150000000	1490000000	563000000	634000000	2110000000	488000000	496000000	1300000000	1040000000	330000000			127388	4114286	2170854	2928962	1161290	19823009	10841121	1165049	32473118	423729	128000	142510	4562738	13953.5	2690058	919.54	7692.31	1000	1223.24	4337349	621118	1896104			****
40	545000000	777000000	214000000	249000000	698000000	841000000	962000000	595000000	493000000	698000000	1620000000	312000000	581000000	473000000	759000000	902000000	1060000000	1160000000	233000000			85714.3	2058480	632411	176471	47058.8	1428346	695652	205714	416357	1000	49799.2	27681661	248740	16000	1664000	1000	2244444	1000	239004	64750733	42000	948837			****
50	530000000	861000000	630000000	562000000	439000000	578000000	1170000000	991000000	2080000000	1580000000	2160000000	853000000	611000000	833000000	1150000000	1170000000	977000000	2730000000	40000000000			131148	74534.2	666667	417647	6654206	40000000	6311475	17125.4	2206897	4513.4	5977.01	78160.9	764045	1000	2160000	1000	1000	1442.31	1000	10000000	300000	143791			****
60	28596962	171000000	70473876	207000000	761000000	1920000000	1560000000	810000000	453000000	68965517	1590000000	794000000	293000000	786000000	161000000	550000000	2560000000	902000000	612000000			76087	214634	161502	368696	14371.3	11127820	2519685	1000	1000	32323.2	10955.7	62872.6	1000	578723	11814346	1000	18750	1000	273292	2500	1000	1000			****
70	132000000	1280000000	907000000	625000000	1320000000	436000000	1600000000	108000000	1310000000	1160000000	2340000000	1550000000	851000000	4680000000	4140000000	766000000	4390000000	685000000	398000000			107623	212389	157895	107463	220339	19393939	14814815	1000	1000	1550000	11534884	268108	155705	125888	5647059	3977.27	1000	1000	1000	1315.79	1000	1000			****
																																													p≥0.05 not significant (ns), p<0.05 (*), p<0.01 (**), p<0.001 (***), p<0.0001 (****)
1C: Lipocalin-2	Strep. + S.TmWT																					Strep. + S.Tm*																							Two-tailed Mann-Whitney U test
Days post infection																																														A vs B
1	201.153	5349.49	4812.58	3135.51	35.1395	33.8829	533.296	155.023	29.6741	871.085	435.108	7641.85	1232.18	84.7702	576.052	13133.3		4639.61	4571.68			500.454	514.671	88.9831	112.515	993.242	415.818	1488.88	8296.3	1245.19	30018.1	252.373	257.259	461.163	3822.02	294.806	1956.33	65.6069	339.03	399.417	912.559	11.4753	222.071			ns
4	3058.12	1031.7	1903.46	783.938	5835.4	34573.9	15245	2511.74	8079.04	94566.6	4435.14	2067.68	26303.8	3454.92	2123.6	3062.39		25660.6	18688			10176.4	6496.58	5809.3	7902.1	4852.36	11106.1	7177.42	745.066	23943.8	36917.7	5484.61	15291.2	2071.97	2999.58	1475.43	22356.3	881.022	3151.13	100.847	32545.6	2811.72	5899.32			ns
10	493.779	32630	1653.48	1835.47	4358.71	2567.72	10844.3	3104.03	3085.63	606.121	30766.6	8527.72	5555.36	18905.5	426.606	1810.11		9317.22	67227.4			1287.68	7103.46	1118.81	500.71	5624.36	2083.68	15412.6	1550.45	1760.07	4235.37	843.796	14299.7	2082	10004.4	1168.15	6753.39	136.09	15806.7	12.3655	8475.24	514.224	4286.47			ns
15																						279.141	459.868	142.354	324.112	581.102	779.221		89.9514		205.923		100.37		145.836		143.605
20	1921.06	2276.45	2123.07	247.992	4801.72	11206.9	4486.48	1271.56	764.425	4225.64	2532.47	901.482	7891.67	1062.24	3794.2	1377.77						220.992	115.902	77.0572	226.626	181.994	71.7845	22.8594	39.7259	10.3846	166.831	182.342	715.727	60.7308	245.47	8.81092	76.0103	2		7.12734		11.9194	34.731			****
30	141.259	522.077	300.392	257.82		3413.03		8976.55		8227.22		4887.64		22897.4	7783.91				4648.09			26.6493	19.5608	25.265	11.468	88.1964	2		44.995		8.40882		65.2908		10.7765		5.71676		1.83792		17.5102					****
40	124.415	298.116	297.377	134.217		3147.66		3439.26		843.316		3914.33		7699.84	5713.53				23013.2			34.6781	49.4682	12.2407	290.542	13.3071	3.51741		5.8587		18.801		15.0249		47.2595		12.2155		3.31215		38.2022					****
50	440.986	368.707	343.108	1033.32		721.756		1379.74		368.402		1050.94		4727.33		530.24	87.5826		703.591			125.211	23.4365	2	36.3544	224.066	2		10.1422		9.71845		34.8962		2		35.2725		2.10931		2					****
60	568.483	300.449	104.188	221.939		3202.83		1029.76		298.819		418.646		2536.39		392.308	208.606		236.17			2	9.22955	2	54.9815	278.423	2		9.77811		3.01074		66.3749		3.80531		18.0415		2		125.332					****
70	1454.87	1326.46	92.09	47.5894	899.753	1591.82	2176.35	4862.16	1539.68	3298.97	6719.91	1475.44	4241.99	6441.18	2095.1	317.117	554.838		213.865			37.9006	83.9111	5.18171	130.307	11.6973	2	2	2	2	2	6.46489	2	2.86933	2	2	56.5274	2	2	2	2	23.0629	5.88423			****
																																													p≥0.05 not significant (ns), p<0.05 (*), p<0.01 (**), p<0.001 (***), p<0.0001 (****)
1D: % of SipC- clones	Strep. + S.TmWT																					Strep. + S.Tm*																							Two-tailed Mann-Whitney U test
Days post infection																																														A vs B
5	8.333	8.333	16.6667	8.333		8.333	8.333		8.333		8.333			24.6575		8.333						16.66	16.66	16.66	27.7027	16.66	16.66			16.66		16.66	16.66		16.66		16.66		16.66		16.66					ns
10	8.333	8.333	8.333	8.333	21.0526	8.333	34.0909	45.4545	19.0476	10	8.333	8.333	86.3636	32.5	64.8649	8.333	8.333	8.333				16.66	35.1852	32.6923	16.66	15.7143	16.66		16.66		16.66		16.66		16.66		16.66		16.66		16.66					ns
20	8.333	86.2805	8.333	25	60.8108	63.3333	99.639	95.2381	80.3571	96.9595	80	10.3448	97.2973	95	97.1154	96.7742	8	55				16.66	64.7059	39.3939	16.6667	40.3101	16.66		16.66		16.66		16.66		16.66		16.66		16.66			48.3871				***
30					48.4211	80.3571	98.1383	98.718	99.1848	95.9016	44.2857	8.333	99.2701	94.2857	98.1482	99.1453	36.3636	98.8461				16.66	16.66	47.4227	13.4328	31.4286		19.5652		16.66		16.66	16.66		16.66	16.66					16.66					****
50	8.333	94.697	18.3673	49.0385	98.8235	98.7342	98.3607	99.5475	98.7952	99.2248	99.4595	98.7952	98.9247	99.5708	17.0213	99.2248	33.3333	99.4924				16.66	16.66	26.087	16.66	16.66		16.66		16.66	16.66		16.66			16.66				16.66			40			****
70	98.5075	99.4083	99.723	90.1596	99.6805	98.6301	99.0826	99.0826	99.654	99.5708	99.569	98.7952	96.6667	99.3464	79.3103	76.2195	77.7778	99.115									63.5417	16.66			99.2	16.66	16.66		16.66	16.66										***
Percentage	SipC-																					SipC+
Mutated clones
hilD		81.8182																				16.66
oafA		54.5455																				16.66
glpT		27.2727																				16.66
cheZ		18.1818																				16.66
fliC		18.1818																				16.66
melR		18.1818
tsr		18.1818
envZ		9.09091
circA		9.09091
fliB		9.09091
rfaK		9.09091
rfbB		9.09091
rfbC		9.09091
rfbP		9.09091
rtn		9.09091
SL1344_1177		9.09091
SL1344_1756		9.09091
SL1344_2110		9.09091
SL1344_3112		9.09091
sodB		9.09091
tdcA		9.09091
allR		4
acrD		4
gidB		4
ompR		4
rfc		4
rlpB		4
srfC		4
ybaO		4

## Sheet: Fig 2B-C
																													p≥0.05 not significant (ns), p<0.05 (*), p<0.01 (**), p<0.001 (***), p<0.0001 (****)
2B: STm CFU	Transient diet shift + S.TmWT															Transient diet shift + S.Tm hilD													Two-tailed Mann-Whitney U test
Days post infection																														A vs B
1	30900000	78700000	32300000	104000000	75600000	18500000	2.55814e+07	5.33333e+07	39408867	2.53165e+06	447761	205128	4.22442e+06			40400000	261000000	100000000	156000000	5600000	21100000	114286	1.73077e+06	1.57676e+06	8.16901e+06	1.11111e+08	1.49606e+06			ns
2	116000	6350000	185000	90200000	432000000	1600000	34133333	3779528	3692308	3937.01	13157.9	17241.4				2860000	617000	36000000	1330000	2620000	2290000	6644.52	5112782	59405.9	165854	27397260	23166			ns
3	60000	218000000	320000	132000000	280000000	76800000	4.87218e+08	5.7554e+07	40201	23728.8	2801.12	1212.12				2160000	1600000	1350000	1920000	1200000	1050000	27991	6.70732e+06	97674.4	14864.9	4.54839e+07	5031.45			ns
4	288000	1980000000	176000000	67800000	1770000000	2570000000	800000000	239000000	32786.9	62271.1	1000	1000	60952381			4440000	1450000	12500000	510000	506000	686000	7024.03	580645	41102.8	37500	1890909	1000			ns
5	30600000	1820000000	1120000000	80900000	573000000	149000000	1560000000	299000000	1129412	1000	1000	1000	1090000000			663000	57400000	286000	38600	93800	163000	1000	1000	1000	1000	1000	1000			**
																													p≥0.05 not significant (ns), p<0.05 (*), p<0.01 (**), p<0.001 (***), p<0.0001 (****)
2C: Lipocalin-2	Transient diet shift + S.TmWT															Transient diet shift + S.Tm hilD													Two-tailed Mann-Whitney U test
Days post infection																														A vs B
1	2	10.1365	7.57565	2.38685	2.37857	13.0966	2	6.79139	2.1294	2.43958	35.5059	6.08155	23.9906			12.6349	27.1763	11.4842	32.5337	7.64018	8.88639	2	5.03608	5.46535	7.60863	2.62261	8.33911			ns
2	2	74.3949	3.55172	3.92237	6.47674	15.9436	4.25708	68.078	9.17375	11.5439	10.0087	19.6891				3.00124	20.8038	8.75977	2.46883	26.1763	8.53795	2	5.16691	2	5.50384	50.0438	2			ns
3	21.3554	3186.95	1024.13	119.712	41.0719	64.1293	17.9912	63.3689	30.5123	54.4712	29.427	39.318				13.8395	199.593	48.939	30.7685	11.5623	15.8453	2	41.8941	2	7.61463	70.4287	13.9373			*
4	14.8809	4179.01	208.796	479.022	356.468	124.259	920.498	496.737	156.885	45.8554	227.972	125.188	33.1368			17.1002	204.324	29.9603	29.6819	23.4158	7.57548	2	11.2104	2	11.0834	2	7.02541			****
5	8.97305	21896.9	559.383	934.945	1433.26	1651.57	23772	2876.77	293.938	15.3245	17.9526	112.222	117.147			20.0953	22.2528	27.6872	56.3022	40.9158	26.4372	2	2	2	3.94759	5.0191	14.4746			***

## Sheet: Fig 3B-C-D-E
																p≥0.05 not significant (ns), p<0.05 (*), p<0.01 (**), p<0.001 (***), p<0.0001 (****)
3B: Total CFU	Strep. + S.TmWT								Strep. + S.TmWT + co-housed							Two-tailed Mann-Whitney U test
Days post infection																	A vs B
70	132000000	1280000000	907000000	625000000	4680000000	4390000000			1320000000	1600000000	1310000000	2340000000	851000000	4140000000			ns
80	1160000000	1450000000	1090000000	663000000	667000000	770000000			1875000	17409326	227000000	1000	209000000	571000000			**
90	1450000000	2110000000	909000000	984000000	119000000	317000000			89600000	1750000000	1000	83501.7	3076.92	1013333			**
100	169000000	322000000	481000000	492000000	70739550	94594595			780488	332344	1000	1000	25867.5	195122			**
110	409000000	1240000000	1080000000	1510000000	9615385	58939096			4958.68	850000	27184.5	1000	84955.8	34198.5			**
120	627000000	881000000	574000000	301000000	34482759	26909091			550.964	8214.29	49180.3	1000	10471.2	1000			**
130	2460000000	1010000000	1130000000	710000000	133000000	55696203			503937	7272.73	1486.99	1000	10975.6	1000			**
140	617000000	482000000	250000000	1040000000	340000000	89783282			540540	12012	1000	1000	1000	1000			**
150	921000000	807000000	3080000000	562000000	29357798	34557235			1438.85	7881.77	1000	1000	1000	1000			**
160	807000000	444000000	213000000	235000000	52844037	35419847			14867257	10434.8	1000	1000	1000	1000			**
3C: SipC- CFU	Strep. + S.TmWT								Strep. + S.TmWT + co-housed							Two-tailed Mann-Whitney U test
Days post infection																	A vs B
70	130000000	1270000000	904000000	563000000	4650000000	3410000000			1320000000	1590000000	1310000000	2330000000	823000000	823000000			ns
100	323000000	373000000	909000000	869000000	70739550	94594595			266667	332344	1000	1000	25867.5	195122			**
120	1060000000	985000000	1130000000	710000000	34482759	26909091			1000	8214.29	1000	1000	10471.2	1000			**
160	953000000	683000000	939000000	3200000000	52844037	35419847			1000	10434.8	1000	1000	1000	1000			**
3D: Lipocalin-2	Strep. + S.TmWT								Strep. + S.TmWT + co-housed							Two-tailed Mann-Whitney U test
Days post infection																	A vs B
70	1454.87	1326.46	92.09	47.5894	6441.18	554.838			899.753	2176.35	1539.68	6719.91	4241.99	2095.1			ns
100	449.86	2160.79	632.41	119.612	439.331	282.027			1892	276.94	111.536	994.924	1294.71	317.777			**
120	10250.9	350.574	831.29	48.6682	58.2485	159.862			8.84211	10.9183	52.3841	58.989	889.205	30.5247			**
160	4041.23	238.163	332.956	101.915	189.828	4.64612			184.381	2	2	7.62921	2	2			**
3E: Shannon Index	Strep. + S.TmWT								Strep. + S.TmWT + co-housed							Two-tailed Mann-Whitney U test
Days post infection																	A vs B
120	2.74979	2.6768	0.883547	1.42408	1.17148	1.08412			2.41773	2.03379	3.03946	3.87813	1.71225	2.91733			ns
160	2.56175	2.68319	1.2714	1.34073	0.843291	1.20716			2.46758	3.56147	2.92131	3.561	2.56513	3.3289			*
									control day 160
									2.66918	3.18526	3.04481	3.08345	2.95767	2.96269

## Sheet: Fig 4B-C-D
							A									B								C														D
4B: Total CFU	Group1: Strep. + S.Tm* vs S.Tm* hilD														Group2: Germ-free + S.Tm* vs S.Tm* hilD						Group3: Strep. + S.TmWT vs S.Tm hilD cohoused at day 40								Group4: Strep. + S.TmWT vs S.Tm hilD
Days post infection	"1:10"						"1:100"								"1:100"						"1:100"				"1:10"				"1:100"																"1:10"
1	3280000000	2230000000	2180000000	2970000000	5550000000	22600000000	8740000000	2520000000	3010000000	3580000000	1370000000	2930000000	2550000000		4950000000	3580000000	2730000000	21000000000	9660000000		1620000000	740000000	3780000000	1490000000	1960000000	7370000000	5120000000		1290000000	2140000000	2260000000	1620000000	1330000000	935000000	3010000000	2680000000	393750000	1925256674	2120245399	5.65199e+08	1330769231	3500000000	2005479452	3388764045	5360000000	9150000000	5390000000	4440000000	687000000
4	1700000000	2220000000	1520000000	4900000000	3390000000	2190000000	808000000	3810000000	3180000000	1040000000	4110000000	2982000000	3483000000		3740000000	3530000000	3440000000	1970000000	11400000000		3040000000	1600000000	1240000000	334000000	2280000000	5500000000	1110000000		65185.2	1410000000	348000000	3580000000	5600000000	2680000000	7840000000	1450000000	1597179487	2353488372	2450000000	1764705882	2666666667	67142857143	4029850746	1393750000	3210000000	4520000000	3640000000	2670000000	2550000000
10	2110000000	620000000	2990000000	983000000	1360000000	9710000000	284000000	1950000000	1870000000	126000000	138923077	415841584	250000000		4350000000	4950000000	5360000000	1210000000	1990000000		914000000	2720000000	694000000	117000000	1040000000	1410000000	1880000000		1910000000	3300000000	42083333	9250000000	564000000	1340000000	245000000	797000000	569929078	1898421053	1442605863	1603174603	3.93803e+08	8.63385e+08	2.7377e+07	6.03895e+08	2010000000	110000000	1580000000	5010000000	582000000
20	3130000	1990000	47400000	136000	510000	5110000	4469274	1230769	1168465	8450.7	7627.12	317584	4926.11		3630000000	8480000000	8200000000	1990000000	1170000000		1700000000	1290000000	1020000000	519000000	3200000000	772000000	21600000000		6470000000	1320000000	1050000000	1250000000	991000000	1130000000	2300000000	4300000000	1667954440	2556115175	1351281437	2202152905	3857767068	333350000	2880767386	3636420455	11900000000	9480000000	1940000000	2020000000	2890000000
30	2260000	2280000	5330000	1800000	2380000	948000	59036.1	128655	551724	702439	41025.6	88452.1	94915.3		1900000000	836000000	427000000	1400000000	1750000000		1770000000	1930000000	735000000	1950000000	1240000000	1780000000	2770000000		1320000000	1180000000	391000000	1030000000	1160000000	1050000000	934000000	1820000000	244399389	1220100503	9.64794e+08	9.82632e+08	1262087023	1600001026	1.74758e+08	815534466	1810000000	2710000000	3100000000	4570000000	2120000000
40	52400	7260	33500	10800	69000	4761.9	24615.4	496420	10280.4	95744.7	4444.44	5366.92	3539.82		1860000000	1150000000	3520000000	3840000000	4310000000		1742890000	2000002000	2.08883e+07	994091716	1125385166	1840542373	563549296		1480000000	179000000	4700000000	357000000	2720000000	2640000000	4800000000	930000000	1734940361	1906585366	1334379085	1280000000	204000000	2400000909	4.44467e+08	1742890000	9430000000	5290000000	1500000000	3960000000	6740000000
50																					9.90826e+08	8.95622e+08	5.5814e+08	1103448736	4.56432e+08	56600000	237038519							3030000000	1590000000					680000000	767000000						591000000	1410000000	787000000
60																					8616000	420128000	1.02565e+08	1574803937	44900000	867000	35399115							2550000000	1080000000					1290000000	2530000000						690000000	1380000000	59553846
70																					6300000	24100000	122000000	210000000	1.42541e+06	417708	303535							1860000000	1030000000					847000000	2140000000						921000000	1540000000	3030000000
80																					3740	20200000	980000	9360	2234.64	14545.5	193448							2680000000	1920000000					627000000	2130000000						918000000	854000000	2290000000
							A									B								C														D
4C: competitive index	Group1: Strep. + S.Tm* vs S.Tm* hilD														Group2: Germ-free + S.Tm* vs S.Tm* hilD						Group3: Strep. + S.TmWT vs S.Tm hilD cohoused at day 40								Group4: Strep. + S.TmWT vs S.Tm hilD
Days post infection
1	1.26605	2.95413	2.3633	1.89908	4.22	4.22	5.52	1.60714	1.25	0.25	4.01786	2.625	1.40625		4.94	4.11	3.92	1.41	7.06		6.93	11.9	4.46	10.5	0.945	1.86923	1.42941		6.14	5.39	7	22.7	5.38	3.81	7.68	6.93	19.9	5.17	5.81	11.1	2.82	5.78	6.26	2.67	1.95	2.16	1.42941	3.05217	1.32857
4	109.228	39.7903	28.1346	106.615	150.721	59.0826	26.5872	4.00862	2.46094	0.0740132	6.25	10	1.64062		32.6	115	291	120	88.5		555	413	134	1870	1252.8	11880	270		118	172	34.7	119	499	324	83.7	536	7410	640	50.3	485	266	706	277	301	453.6	864	125.28	135	48.6
10	2360	2120	2030	2570	3230	359	253.211	4.375	5.19231	1	3.04688	3.375	5.625		4400	128000	18400	1530	2540		27700	150000	52000	1630	15882.4	19636.4	2430		250000	4680	3470	17300	40200	13200	12100	2990	7700	17800	1380	3470	4.17	16200	17300	4470	81	1.60714	135	4200	3206.25
20	337.615	92.844	844.037	16.8807	10.5505	247.584	21.1009	2.88462	2.5	3.75	3.75	3.75	2.74038		259000	99800	253000	14900	9150		1390000	459000	3880000	146000	8307.69	810	327273		165000	233000	770000	347000	468000	82500	99000	194000	74900000	24700	4670	240000	57000	693000	32500	2220000	22500	24300	702	15428.6	13500
30	402.159	48.2307	84.4037	10.5505	422.018	928.44	39.9807	2.59615	2.45192	1.70455	5.21739	3.61607	5.83333		37300	77800	71200	19100	12700		3380000	712000	34700000	4050	108000	2160000	149538		1290000	86000000	17300000	3550000	99800000	18000000	2220	110000000	41600000	2971.43	231	194000	86000000	54100000	9360000	58200000	7500	756	5192.31	9818.18	115714
40	50.6422	281.346	8.44037	24.1153	84.4037	742.752	84.4037	0.833333	16.25	0.133929	0.3125	0.133929	0.75		61400	72500	100000	44700	45200		1840000	34700000	1390000	3880000	92812.5	28500	18000		55500000	5200000	2500000	13900000	175000000	8420	74900000	243000	99800000	15905.9	1000	40200000	7970000	91500000	693000	1840000	2592	3780	604800	21600000	785455
50																					74900000	312000	83200000	83200000	2970000	594000	864000							243000	6930000					40200000	7970000						604800	21600000	785454
60																					485333	113750	8320000	6.93333e+07	648000	2590	216000							36977778	83200000					483000	1160000						6480000	8640000	9504000
70																					277333	6933.33	3328000	7.21067e+06	128.864	2160	3240							34666667	83200000					90133333	62400000						11880000	11016000	648000
80																					34.6667	10075	58933.3	242.667	5.4	16.2	3024							97066667	111000000					3900000	21570370						6912000	8208000	17496000
																																								1109333	166000000						4536000	5832000	8856000
							A									B								C														D
4D: Lipocalin-2	Group1: Strep. + S.Tm* vs S.Tm* hilD														Group2: Germ-free + S.Tm* vs S.Tm* hilD						Group3: Strep. + S.TmWT vs S.Tm hilD cohoused at day 40								Group4: Strep. + S.TmWT vs S.Tm hilD
Days post infection
1	3.35081	8.16921	112.383	2	4.27069	101.039	11.8851	8.14565	7.26238	4.58025	34.2107	2	23.1034		36827.4	6714.09	511.378	5199.53	108952										11.1028	49.4362	9.12603	286.808	149.315	5.84249	902.017
4	204.956	1746.84	7214.27	284.759	811.001	1776.46	515.705	181.093	114.859	2336.42	91.1441	1178.96	67.1147		20978.7	156686	75713.3	45909.4	42173.4										114.211	21125.4	38868.2	11919.6	7569.87	277.328	3256.08
10	2	77.6061	48.8351	13.7239	5.89541	39.7534	137.713	25.1373	1347.32	400.181	23.4199	134.277	188.241		15031.4	1798.21	27251.3	2211.24	8995.17										8912.11	1243.35	5863.86	11642.2	10688.1	1241.55	2651.88
20	3.99735	32.5582	2	2	17.4803	14.1211	18.6974	10.1129	2	2.74572	6.45283	2	2.93219		103.353	5.5436	378.005	49.1723	56.1909										4426.72	10028.5	5073.25	16113.8	5583.02	3990.9	6397.36
30	14.5027	6.18304	24.1814	2	300.781	8.34872	3.34448	4.65541	6.23592	85.003	5.21635	5.73391	2.20355		6.65607	6.22827	137.3	7.63694	12.5658										3343.29	7041.93	1138.88	14771	4792.59	12084.1	930.788
40	22.1363	64.777	9.06017	2	19.2245	2	2	9.52381	4.24806	2.38493	2	17.4598	2		11.2501	8.66157	79.0181	8.7736	12.7558		1046.77	2302.54	446.438	2996.95	1554.59	2330.11	1398.83		7371.69	5469.84	1098.53	24.4493	878.171	5720.26	1331.6
50																					127.008	30.0438	5585.93	24.859	555.811	214.576	136.376		802.51	2455.36	1421.33	111.613	87.8964	30.6905	375.761
60																					23.7413	32.21	238.47	219.225	289.607	23.701	64.0742		32.6493	83.7591	353.738	95.0123	21.4471	9.80581	501.074
70																					8.06979	31.5606	121.908	93.9967	121.621	24.0086	300.263		171.848	256.377	382.028	73.9641	9.52786	2.68398	12.3661
80																					26.3214	182.899	162.965	11.4405	8.62615	3.80027	227.971		19.6997	54.581	557.282	9.8316	79.4574	345.085	2079.91
																												Day 40 GR4 for the first comparison between A vs D and B vs D; inlcuding above highlihted ones	3477.84	270.323	2302.54	446.438	521.735	3249.73	40.8887	10636.3	7371.69	5469.84	2996.95	8135.66	9185.58	4283.27	3034.38	1098.53	24.4493	7813.7	26882.2	1046.77
[truncated: 8 more columns]

## Sheet: Fig 5B-C-D-F
																						p≥0.05 not significant (ns), p<0.05 (*), p<0.01 (**), p<0.001 (***), p<0.0001 (****)
5B: Total CFU	Strep. + S.TmWT											Strep. + S.TmWT cohoused										Two-tailed Mann-Whitney U test
Days post infection																							A vs B
1	2400000000	254000000	728000000	1250000000	1440000000	941000000	1910000000	4680000000				702000000	931000000	702000000	1780000000	314000000	406000000	3680000000	10300000000	6300000000			ns
4	66816000	210000000	914000000	3430000000	8340000000	1130000000	1680000000	1370000000				1590000000	2440000000	1080000000	446000000	5030000000	3290000000	748000000	164000000	535000000			ns
10	4490000000	24600000000	6400000000	1340000000	503000000	1040000000	841000000	1910000000				1800000000	877000000	151000000	2390000000	2550000000	94956083	3270000000	637000000	258000000			ns
20	2800000000	1660000000	2180000000	1050000000	286000000	1320000000	2040000000	655000000				1860000000	2020000000	1530000000	753000000	159000000	4080000000	1560000000	100000000	86400000			ns
30	918000000	492000000	137000000	1330000000	67700000	1150000000	2800000000	3600000000				358000000	167000000	19900000	139000000	703000000	240000000	2420000000	1360000000	490000000			ns
40	1790000000	298000000	28400000	1210000000	120000000	179000000	1230000000	1650000000				164000000	516000000	217000000	249000000	39100000	723000000	159000000	7300000000	474000000			ns
5C: competitive index	Strep. + S.TmWT											Strep. + S.TmWT cohoused										Two-tailed Mann-Whitney U test
Days post infection																							A vs B
1	9.82287	11.4049	17.1348	44.5006	69.4722	59.3056	6.77778	52.9514				45.1852	0.743177	0.430062	41.5862	32.7699	24.2064	7.94271	33.5165	10.2694			ns
4	1897.78	254.167	984.391	5.64815	172.833	0.985142	0.847222	8114.24				343.73	72.0139	32.1631	1054.32	19.4861	64.1468	931.944	6354.17	3555.01			ns
10	1639785	53308.4	508333	1029956	1815.48	0.672399	184000	201000				895.178	1.19327	7.70202	0.529514	177917	5.29514	34.5	78200	884000			ns
20	924242	237000000	59305556	16379630	242064	209.688	42400000	121000000				0.258299	0.847222	0.347222	0.341622	62426.9	48.3091	190	847000	10600000			**
30	11300000000	160000000	1580000000	1850000000	26.4	1.82	1410000000	2120000000				2.07	7.7	12.1	2.73	14800	14.1	520000	6900	2310000000			ns
40	22100000000	199000000	141000000	368000000	11.3	21.2	62400000	366000000				2.9	0.756	3.11	1.09	2970000	19.8	311000	3480	16400000			**
5D: Lipocalin-2	Strep. + S.TmWT											Strep. + S.TmWT cohoused										Two-tailed Mann-Whitney U test
Days post infection																							A vs B
1	4810.65	621.345	4298.84	3901.79	12226.8	2749.67	87.3952	2960.44				5366.47	10973.6	12614.8	14336.8	5906.99	8038.29	68.2867	3598.51	2194.32			ns
4	25.4998	412.037	1867.32	14246.6	26378.7	4256.13	3364.91	15545				3906.12	8012.4	5531.58	3165.65	3231.55	24427.1	486.795	543.655	6556.75			ns
10	184.976	206.583	97927.6	1523.61	1842.81	10151.1	3811.5	10867.7				6017.24	3968.17	1387.18	15337.6	5870.92	1311.32	19431.8	1220.12	557.832			ns
20	22907.6	18987.7	48130.9	11084.2	11593.3	14787.3	16777.4	498.577				9571.1	15894.5	47779.8	10953.5	16238.2	530.66	6424.64	810.07	2650.21			ns
30	2793.77	2103.1	3931.14	2654.65	3531.77	12080.6	2335.12	854.186				1547.73	1085.76	240.214	1692.37	2091.67	150244	21839.2	12333.5	1162.58			ns
40	5088.77	246.798	123.7	873.152	869.935	4096.58	459.018	269.903				995.594	330.23	672.791	1206.52	3324.53	2099.08	68.2037	16959	2487.23			ns
5F: CFU	Strep. + S.TmWT											Strep. + S.TmWT cohoused										Two-tailed Mann-Whitney U test
Organs																							A vs B
mLN	2410	1830	2450	6410	930	670	490	860				1210	1610	1030	1670	610	910	670	1410	1390			ns
Spleen	7220	1740	8020	6420	3220	2500	12600	25600				4420	4020	4420	4020	2900	1620	12800	12600	5780			ns

## Sheet: Fig 6A-D-E-F-G-B-C
																p≥0.05 not significant (ns), p<0.05 (*), p<0.01 (**), p<0.001 (***), p<0.0001 (****)
6A: Shannon index	Strep. + S.TmWT								Strep. + S.Tm*							Two-tailed Mann-Whitney U test
Days post infection																	A vs B
10	0.639857	0.622193	0.662219	0.73065	0.293003	0.857391			1.05589	0.808761	1.73471	0.987026	1.42755	0.281422			ns
70	1.41016	0.989109	1.1361	1.08438	0.971411	1.4034			3.62138	2.91057	2.54428	2.70582	2.39756	2.57811			ns
6D: Phlyum relative abundance	Strep. + S.TmWT day 10 p.i.								Strep. + S.Tm* day 10 p.i.							Strep. + S.TmWT day 70 p.i.								Strep. + S.Tm* day 70 p.i.								Unperturbed SPF
Phylum name
Firmicutes	0.288076	0.181443	0.326446	0.262155	0.059998	0.338789			0.611034	0.174788	0.59971	0.263926	0.148224	0.068799		0.321724	0.334496	0.200923	0.177901	0.324353	0.281099			0.876087	0.988623	0.947193	0.961415	0.630514	0.381722			0.117098	0.234464	0.2284	0.194483	0.200816	0.141677
Actinobacteriota	0.00161	0.003274	0.000912	0.000859	0.004132	0.002093			0.000483	0.038639	0.009499	0.032146	0.039659	0.000859		0.187131	0.000912	0.229795	0.161962	0.002093	0.237952			0.110604	0.010948	0.050767	0.027691	0.004401	0.00542			0.006064	0.003166	0.006064	0.002737	0.006333	0.004615
Proteobacteria	0.709724	0.813942	0.672212	0.736825	0.935011	0.658152			0.387625	0.784373	0.334925	0.701996	0.392723	0.929967		0.48916	0.663089	0.568048	0.660137	0.673124	0.478963			0.013255	0.000322	0.001986	0.008855	0.000644	0.000215			0.000215	0.002576	0.00161	0.002093	0.002093	0.001664
Bacteroidota	0.000322	0.000322	0.000215	0	0.000537	0.00059			0.000483	0.001556	0.013041	0.001342	0.000859	0.000376		0.001503	0.00102	0.00059	0	0.000429	0.001234			5.37e-05	0	5.37e-05	0.00059	0.001073	0.303585			0.783031	0.684716	0.682462	0.736396	0.698669	0.767414
Other	0.000268	0.00102	0.000215	0.000161	0.000322	0.000376			0.000376	0.000644	0.042825	0.00059	0.418536	0		0.000483	0.000483	0.000644	0	0	0.000751			0	0.000107	0	0.001449	0.363368	0.309059			0.093592	0.075078	0.081464	0.064291	0.09209	0.08463
				A								B						C					p≥0.05 not significant (ns), p<0.05 (*), p<0.01 (**), p<0.001 (***), p<0.0001 (****)
6E: Relative abundance	Strep. + S.TmWT								Strep. + S.Tm*							Unperturbed SPF							Two-tailed Mann-Whitney U test
Order-Erysipelotrichales																								A vs B	B vs C
10	0.000161	1e-05	0.000161	0.00161	0.000483	0.000376			0.000483	0.000268	0.096437	0.000966	0.087153	0.000429										ns
70	0.24	0.199581	0.119191	0.121552	0.205968	0.030428			0.225555	0.029623	0.581142	0.422883	0.342439	0.209349		0.023666	0.030214	0.114897	0.020178	0.074005	0.021895			ns	*
Order-Lactobacillales
10	0.287593	0.181	0.325	0.26	0.0579	0.338092			0.610497	0.174251	0.485349	0.262102	0.049909	0.068209										ns
70	0.080927	0.134485	0.081035	0.056241	0.118	0.202			0.062574	0.327573	0.10132	0.25373	0.05286	0.031287		0.012343	0.010733	0.017656	0.012075	0.025813	0.027208			ns	**
Order-Oscillospirales
10	1e-05	5.37e-05	0.000107	1e-05	0.000161	5.37e-05			1e-05	1e-05	0.001127	0.000161	0.003005	5.37e-05										ns
70	5.37e-05	1e-05	0.000215	0.000107	0.000215	0.008264			0.044435	0.028765	0.029033	0.037566	0.017978	0.022539		0.015134	0.037136	0.023183	0.034131	0.016207	0.021251			**	ns
Order-Lachnospirales
10	0.000107	0.000215	0.000107	0.000644	0.000644	0.000215			5.37e-05	0.000268	0.014812	0.000322	0.007513	0.000107										ns
70	0.000483	0.000429	0.000376	1e-05	0.000161	0.040195			0.528013	0.540625	0.201084	0.148	0.21171	0.102018		0.0561	0.144306	0.056724	0.113985	0.071214	0.0549			**	**
				A								B						C					p≥0.05 not significant (ns), p<0.05 (*), p<0.01 (**), p<0.001 (***), p<0.0001 (****)
6F: Relative abundance at day 70 p.i.	Strep. + S.TmWT								Strep. + S.Tm*							Unperturbed SPF							Two-tailed Mann-Whitney U test
Genus Lachno																								A vs B	B vs C
Lachnospiraceae NK4A136 group	0.000376	0.000107	0.000268	1e-05	5.37e-05	5.37e-05			0.138564	0.108565	0.022217	0.039337	0.024793	0.023988		0.021305	0.052324	0.016583	0.044113	0.027745	0.014221			**	ns
Roseburia	1e-05	0.000107	1e-05	1e-05	1e-05	0.000107			0.020393	0.008425	0.005045	0.002844	0.07116	0.004454		0.000376	0.002737	0.001556	0.001181	0.002039	0.003327			**	**
Lachnospiraceae UCG-006	1e-05	1e-05	1e-05	1e-05	1e-05	1e-05			0.013202	0.004562	0.0022	0.00585	0.007835	0.005796		0.003113	0.004562	0.002093	0.004454	0.002147	0.001986			**	*
Lachnoclostridium	1e-05	1e-05	1e-05	1e-05	5.37e-05	1e-05			0.000859	0.006064	0.001771	0.002039	0.000483	0.000107		0.000644	0.002147	0.000376	0.004991	0.000483	0.001073			**	ns
Lachnospiraceae UCG-001	1e-05	1e-05	1e-05	1e-05	1e-05	1e-05			0.019749	0.003596	0.01567	0.014114	0.030536	0.004293		0.002469	0.011592	0.002361	0.002898	0.002361	0.003864			**	*
A2	1e-05	0.000107	1e-05	1e-05	1e-05	0.000107			0.020393	0.008425	0.005045	0.002844	0.07116	0.004454		0.000376	0.002737	0.001556	0.001181	0.002039	0.003327			**	**
Marvinbryantia	1e-05	1e-05	1e-05	1e-05	1e-05	0.040034			0.023613	0.026189	0.052216	0.00966	0.00644	0.003274		0.003435	0.006762	0.001395	0.009016	0.002361	0.004293			*	ns
6F: Relative abundance at day 70 p.i.	Strep. + S.TmWT								Strep. + S.Tm*							Unperturbed SPF							Two-tailed Mann-Whitney U test
Genus Oscillo																								A vs B	B vs C
Colidextribacter	1e-05	1e-05	1e-05	1e-05	1e-05	1e-05			0.019481	0.012075	0.009928	0.009767	0.002361	0.004025		0.002791	0.00644	0.003864	0.006976	0.003971	0.003059			**	ns
Intestinimonas	1e-05	1e-05	1e-05	1e-05	1e-05	1e-05			0.003435	0.002952	0.000859	0.002093	0.000912	0.000537		0.000805	0.002093	0.000698	0.001932	0.001127	0.000912			**	ns
Anaerotruncus	5.37e-05	1e-05	1e-05	1e-05	1e-05	1e-05			1e-05	0.002898	0.002254	0.001771	0.000268	0.000966		0.000322	0.003435	0.000268	0.001073	0.000161	0.000376			*	ns
Oscillibacter	1e-05	1e-05	1e-05	1e-05	1e-05	1e-05			0.010035	0.000698	0.002952	0.00703	0.000644	0.000751		0.000698	0.002147	0.001556	0.003113	0.0022	0.001288			**	ns
6B-C: PCo Analysis	Strep. + S.TmWT day 10								Strep. + S.Tm* day 10								Strep. + S.TmWT day 70								Strep. + S.Tm* day 70
Axis number
Axis 1	0.387429	0.411173	0.449468	0.407782	0.413269	0.405172			0.230677	0.29186	-0.0364001	0.280425	0.0685292	0.444625			0.214177	0.376728	0.274479	0.290565	0.387976	0.220874			-0.346858	-0.331635	-0.342741	-0.341187	-0.342137	-0.345227
Axis 2	0.0416131	0.0442066	0.0118632	0.0510625	-0.00421756	0.0260049			0.144512	0.0271521	0.104083	0.0536454	0.0106674	0.0148191			-0.0853015	0.0538156	-0.148574	-0.0839347	0.0606525	-0.115539			0.258459	0.416536	0.325001	0.348282	0.319569	0.296684
Axis 3	-0.0841954	-0.0876829	-0.0028453	-0.0483513	-0.0652113	-0.0486178			-0.0567583	-0.00971765	-0.231449	-0.0138831	-0.0332863	-0.01802			0.117247	0.0767851	0.146643	0.126581	0.0936373	0.154808			0.215513	0.194102	0.241902	0.130982	0.153854	0.0991634
Axis 4	0.0503048	0.0708321	0.0351662	0.0649419	0.0166954	0.0660645			-0.395091	-0.238265	-0.278615	-0.255618	-0.177368	-0.00982833			0.127219	0.141225	0.0841516	0.126073	0.152851	0.0799017			-0.0284346	-0.162652	0.00583555	0.00039997	0.14305	0.168763
Axis 5	-0.068655	-0.071108	-0.0544958	-0.0521423	-0.0667972	-0.0479667			-0.0126243	-0.0188133	0.0923618	-0.0270249	0.278593	-0.0355875			0.0869671	0.0955267	0.0182588	0.0358253	0.0888638	-0.0489829			-0.145885	-0.250797	0.00303876	-0.0131737	0.201872	0.205775

## Sheet: Fig 7B-C-D
																																																	p≥0.05 not significant (ns), p<0.05 (*), p<0.01 (**), p<0.001 (***), p<0.0001 (****)
7B: Total CFU	Strep. + S.TmWT vs S.Tm hilD																														Transient diet shift + S.TmWT vs S.Tm hilD																		Two-tailed Mann-Whitney U test
Days post infection
1	1290000000	1620000000	740000000	3780000000	2140000000	2260000000	1620000000	1330000000	935000000	3010000000	1490000000	2680000000	393750000	1925256674	2120245399	5.65199e+08	1330769231	3500000000	2005479452	3388764045	1960000000	7370000000	5360000000	9150000000	5390000000	4440000000	687000000	5120000000			36285714	70920930	2870229	19526132	228000000	697318	15076233	78887097	1467742	960000	777994	215326	206486	33734.9	45454.6	5148.52	18543.8
4	65185.2	3040000000	1600000000	1240000000	1410000000	348000000	3580000000	5600000000	2680000000	7840000000	334000000	1450000000	1597179487	2353488372	2450000000	1764705882	2666666667	67142857143	4029850746	1393750000	2280000000	5500000000	3210000000	4520000000	3640000000	2670000000	2550000000	1110000000			2260	3120000000	2820000	1170000	2930000000	57700	61300000	690000	441000	1489362	249000000	26051261	90000	7174.89	10909.1	1134426	1125877
10	1910000000	914000000	2720000000	694000000	3300000000	42083333	9250000000	564000000	1340000000	245000000	117000000	797000000	569929078	1898421053	1442605863	1603174603	3.93803e+08	8.63385e+08	2.7377e+07	6.03895e+08	1040000000	1410000000	2010000000	110000000	1580000000	5010000000	582000000	1880000000			76300	10000000000	304000000	679000000	1270000000	256000	3630000	33600	24900	1027451	276000000	1070000000	563819	21857.9	14925.4	204054	1347436
20	6470000000	1700000000	1290000000	1020000000	1320000000	1050000000	1250000000	991000000	1130000000	2300000000	519000000	4300000000	1667954440	2556115175	1351281437	2202152905	3857767068	333350000	2880767386	3636420455	3200000000	772000000	11900000000	9480000000	1940000000	2020000000	2890000000	21600000000			66700	1610000000	517000000	392000000	791000000	43500	1170000	166000	7490	802353	1170000000	1850000000	148410	1130918	8176.1	390687	1649877
30	1320000000	1770000000	1930000000	735000000	1180000000	391000000	1030000000	1160000000	1050000000	934000000	1950000000	1820000000	244399389	1220100503	9.64794e+08	9.82632e+08	1262087023	1600001026	1.74758e+08	815534466	1240000000	1780000000	1810000000	2710000000	3100000000	4570000000	2120000000	2770000000			13100	422000000	789000000	259000000	444000000	109000	1730000	788000	2720	314826	85300000	45400000	14457.8	2636542	39164336	295781	784988
40	1480000000	1370000000	2000000000	20888251	179000000	4700000000	357000000	2720000000	2640000000	4800000000	994000000	930000000	1734940361	1906585366	1334379085	1281769061	2.04445e+08	2400000909	4.44467e+08	1742890000	1130000000	1840000000	9430000000	5290000000	1500000000	3960000000	6740000000	564000000			215000	67400000	80900000	1980000000	274000000	64400	1310000	1350000	24500	147000	1330000000	7200000	15800000	2220000	63200000	2400	72700
7C: competitive index	Strep. + S.TmWT vs S.Tm hilD																														Transient diet shift + S.TmWT vs S.Tm hilD																		Two-tailed Mann-Whitney U test
Days post infection
1	6.14095	6.93333	11.8857	4.45714	5.39259	7.00267	22.6667	5.37931	3.81333	7.67619	10.5387	6.93333	19.9333	5.16601	5.80901	11.1477	2.81667	5.77778	6.26237	2.67429	0.945	1.86923	1.95	2.16	1.42941	3.05217	1.32857	1.42941			1.82459	1.89758	0.980066	3.10474	2.20647	1.52455	0.903774	1.4458	1.52455	1.09767	0.228682	0.490033	0.722154	10.5546	5.71705	11.4341	0.326689
4	117.867	554.667	413.333	133.885	171.683	34.6667	118.857	499.2	323.556	83.6782	1872	536.178	7411.49	640	50.2667	485.333	265.778	705.939	277.333	301.449	1252.8	11880	453.6	864	125.28	135	48.6	270			68.6047	13.2921	0.028585	331.855	800.388	0.914729	0.057171	0.686047	0.311839	6.86046	0.009317	0.004426	1.71512	19.6013	9.80066	7.52978	0.053472
10	249600	27733.3	149760	52000	4680	3466.67	17333.3	40213.3	13206.4	12133.3	1625	2988.51	7703.7	17828.6	1376.47	3466.67	4.16667	16177.8	17333.3	4473.12	15882.4	19636.4	81	1.60714	135	4200	3206.25	2430			0.779598	774.829	0.228682	20.8797	788.953	0.293182	0.111371	3.43023	4.28779	1.05546	0.000343	0.000152	0.245017	7.22154	15.2455	0.914729	0.130676
20	164667	1386667	459333	3882667	233469	770370	346667	468000	82539.7	99047.6	146370	194472	74880000	24675.9	4666.67	240000	56986.3	693333	32500	2.21867e+06	8307.69	810	22500	24300	702	15428.6	13500	327273			153.674	10062	10769.3	658605	219535	182.946	0.190568	0.980066	22.8682	1.42291	75.0363	0.015699	6.86046	0.058636	457.364	0.15592	0.041081
30	1294222	3380000	711579	34666667	85973333	17333333	3553333	99840000	18026667	2218.67	4053.33	110000000	41600000	2971.43	231.111	194133	8.59733e+07	54080000	9360000	58240000	108000	2160000	7500	756	5192.31	9818.18	115714	149538			4.28779	172000000	165000000	26069767	76837209	21.4389	0.107195	0.028585	137.209	0.829895	4.44	5.14	68.6047	0.016981	0.012251	0.196013	0.084697
40	55466667	36053333	34666667	1386667	5200000	2496000	13866667	175000000	8417.16	74880000	3882667	242667	99840000	15905.9	1002.08	4.02133e+07	7.97333e+06	91520000	693333	1.83884e+06	92812.5	28500	2592	3780	604800	21600000	785455	18000			3.48837	2058140	9604651	31558140	2744186	181.116	0.053597	0.163344	12.4736	13.7	234	0.0508	0.0408	0.114	0.114	13.7	1.14
7D: Lipocalin-2	Strep. + S.TmWT vs S.Tm hilD																														Transient diet shift + S.TmWT vs S.Tm hilD																		Two-tailed Mann-Whitney U test
Days post infection
1	11.1028			49.4362					9.12603					286.808		149.315					5.84249		902.017		4.41246						2	20.431	3.74322	6.11575	5.43203	5.00722	2	2	2	11.8473	11.6655	34.0486	3.48419	8.1988	10.9417	2.90841	2
4	114.211			21125.4					38868.2					11919.6		7569.87					277.328		3256.08		13366.2						23.2902	5302.77	133.976	491.785	3148.79	4.87672	24.2556	396.795	166.263	148.161	234.383	263.443	110.393	119.232	572.394	8.49748	39.2902
10	8912.11			1243.35					5863.86					11642.2		10688.1					1241.55		2651.88		2702.64						4.98485	2775.72	80265.5	1212.07	128.674	39.6242	220.116	364.163	378.135	955.461	1365.49	754.486	37.085	45.9668	204.555	167.424	136.264
20	4426.72			10028.5					5073.25					16113.8		5583.02					3990.9		6397.36		7708.06						142.66	1561.79	1039.47	295.932	146.292	69.6932	6.73486	637.559	420.746	1589.78	7008.71	19325.8	117.814	276.406	1755.96	3.25664	5.5054
30	3343.29			7041.93					1138.88					14771		4792.59					12084.1		930.788		3360.15						45.1853	582.051	1808.82	493.221	47.0223	66.1982	5.59722	88.9131	535.235	308.769	2932.88	827.994	565.867	193.322	1378.18	2	43.3809
40	3477.84	270.323	2302.54	446.438	521.735	3249.73	40.8887	10636.3	7371.69	5469.84	2996.95	8135.66	9185.58	4283.27	3034.38	1098.53	24.4493	7813.7	26882.2	1046.77	1554.59	2330.11	13632.6	689.345	878.171	5720.26	1331.6	1398.83			355.72	863.933	2129.91	1502	514.179	13.1853	2	401.648	71.0737	432.566	463.655	180.295	139.113	86.6858	5969.11	26.9921	63.8353
[truncated: 1 more columns]

## Sheet: S2A-B-C-E Fig
														A																B															C				p≥0.05 not significant (ns), p<0.05 (*), p<0.01 (**), p<0.001 (***), p<0.0001 (****)
S2A Fig: Total fecal CFU	Strep. + S.TmWT																	Strep. + S.Tm*																	Strep. + S.TmAvir														Two-tailed Mann-Whitney U test
Days post infection
1	2200000000	3280000000	1740000000	5010000000	1320000000	2600000000	7100000000	185000000	316000000	114000000	378000000	322000000	573000000	695000000	765000000			2310000000	18312522	3090000000	2530000000	5340000000	1840000000	2170000000	9410000000	632000000	96688742	188000000	104000000	62244898	233000000	252000000	146000000		3010000000	3160000000	2580000000	2790000000	1440000000	1550000000	1900000000	1760000000	904000000	1570000000	2500000000	1640000000	2160000000
4	7930000000	7840000000	6850000000	7280000000							278000000	602000000						1440000000	7860000000	6670000000	8820000000	2170000000							715000000	1470000000					13880126	192000000	70588235					20930233	81720430	35193133
																																			p≥0.05 not significant (ns), p<0.05 (*), p<0.01 (**), p<0.001 (***), p<0.0001 (****)
S2B Fig: Total mLN CFU	Strep. + S.TmWT																	Strep. + S.Tm*																	Two-tailed Mann-Whitney U test
Days post infection																																				A vs B
1	40	1100	860	200	1100	420			840	220	100												280	90	480	1600	480	1600			300	380	820			ns
4	12170	10320	15950	17540							6400	9600						530	1040	1060	3130	2270							1600	2080						**
																																			p≥0.05 not significant (ns), p<0.05 (*), p<0.01 (**), p<0.001 (***), p<0.0001 (****)
S2C Fig: Total spleen CFU	Strep. + S.TmWT																	Strep. + S.Tm*																	Two-tailed Mann-Whitney U test
Days post infection																																				A vs B
4	12800	40160	88000	44800							80000	80000						40	40	40	40	40	1200													**
S2E Fig: Pathology score	Strep. + S.TmWT																	Strep. + S.Tm*																	Two-tailed Mann-Whitney U test
Days post infection																																				A vs B
1						8	9		8.5	8				6	6.5								7		7		8	8				2.5	9			ns
4	13	12	13	12.5							10.5	12						8	5.5	6.5	7.5	6														**
[truncated: 2 more columns]

## Sheet: S3A-C-D Fig
																		p≥0.05 not significant (ns), p<0.05 (*), p<0.01 (**), p<0.001 (***), p<0.0001 (****)
S3A Fig: mRNA expression	Strep. + S.TmWT									Strep. + S.Tm*								Two-tailed Mann-Whitney U test
Genes																			A vs B
Il1b	12.504	9.97754	30.2399	36.6021	7.30318	39.8095	14.4122			0.467943	1.10189	1.72663	1.09335	1.27471	1.13223	0.711816			***
Ifng	70.0648	11.5884	65.492	28.9201	18.3225	151.756	56.8893			1.61738	4.3897	0.166335	0.303712	9.21208	0.548296	0.551993			***
Cxcl9	17.4008	10.5489	6.57302	8.26651	14.2995	70.0684	25.4611			0.377378	0.40058	1.07107	1.14376	1.92398	0.715009	3.9253			***
Cxcl10	23.4834	11.4009	47.3612	9.91302	11.0357	43.535	22.5428			0.674665	1.29186	0.316414	0.318886	1.43186	1.55863	5.0952			***
S3C Fig: Neutrophil counts	Strep. + S.TmWT									Strep. + S.Tm*								Two-tailed Mann-Whitney U test
Days post infection																			A vs B
70	16	16	9.75	29.75	9	33.75	16			0	0	0.25	0	1.75	0	1.75			**
S3D Fig: Organs CFU	Strep. + S.TmWT									Strep. + S.Tm*								Two-tailed Mann-Whitney U test
Organ																			A vs B
mLN	6240	200	1680	20	80	20	60			20	100	20	20	20	260	20			ns
Spleen	280	40	40	40	40	400	520			40	40	40	40	40	40	40			ns
Liver	880	80	80	80	80	400	80			80	80	80	80	80	80	80			ns
Blood	100	100	100	100	100	100	100			100	100	100	100	100	100	100			ns
Gall Bladder	20	20	20	20	20	20	20			20	20	20	20	20	20	20			ns
Kidney	20	20	180	20	20	20	20			20	20	20	20	20	20	20			ns
Heart	160	20	20	20	20	120	20			20	20	20	20	20	20	20			ns
Lung	160	20	20	20	20	100	20			20	20	20	20	20	20	20			ns
Brain	300	20	20	2160	20	720	20			20	20	20	20	20	20	20			ns

## Sheet: S4A-B-C Fig
																	A																											p≥0.05 not significant (ns), p<0.05 (*), p<0.01 (**), p<0.001 (***), p<0.0001 (****)
S2A Fig: % SipC+ clones	Strep. + S.TmWT																				Strep. + S.Tm*																							Two-tailed Mann-Whitney U test
Days post infection																																													A vs B
5	100	100	100	100		100	100		99.537		100			75.3425		100					98.2759	96.3235	100	70.2703	99.1379	100			100		100	99.359		97.2727		100		100		100					ns
10	100	99.6094	100	100	78.9474	96.9828	65.9091	54.5455	80.9524	90	100	98.718	13.6364	67.5	35.1351	100	100	100			96.5517	64.8148	67.3077	100	84.2857	97.1429		95.5556		99.4819		97.7941		99.0625		100		100		100					ns
20	99.6109	13.7195	92.4242	75	39.1892	36.6667	0.361011	4.7619	19.6429	3.04054	20	89.6552	2.7027	5	2.88462	3.22581	92	45			100	35.2941	60.6061	83.3333	59.6899	98.5714		100		100		100		100		100		100			51.6129				***
30					51.5789	19.6429	1.8617	1.28205	0.815217	4.09836	55.7143	95.2381	0.729927	5.71429	1.85185	0.854701	63.6364	1.15385			100	88.6792	52.5773	86.5672	68.5714		80.4348		96.3576		95.5224	100		100	100					97.2222					****
50	99.5025	5.30303	81.6326	50.9615	1.17647	1.26582	1.63934	0.452489	1.20482	0.775194	0.540541	1.20482	1.07527	0.429185	82.9787	0.775194	66.6667	0.507614			97.6744	93.617	73.913	100	100		85.1852		97.5	100		100			100				100			60			****
70	1.49254	0.591716	0.277008	9.84043	0.319489	1.36986	0.917431	0.917431	0.346021	0.429185	0.431034	1.20482	3.33333	0.653595	20.6897	23.7805	22.2222	0.884956								36.4583	92			0.8	100	100		100	100										***
S2B Fig: % SipC- CFU	Strep. + S.TmWT																				Strep. + S.Tm*																							Two-tailed Mann-Whitney U test
Days post infection																																													A vs B
5	5640000	4190000	2640000	3090000		16800000	16000000		9220000		12000000			404000000		7160000					7350000	3410000	4010000	255000000	10700000	4390000			6470000		4910000	12800000		67400000		5120000		4700000		4820000					ns
10	5550000	1030000	7280000	9110000	29400000	46200000	135000000	158000000	22400000	36500000	21700000	12600000	150000000	317000000	421000000	4250000	8450000	18300000			17400000	131000000	180000000	14800000	137000000	35700000		94700000		13000000		49200000		12900000		7070000		5050000		5520000					ns
20	3510000	812000000	41100000	64900000	13400000	610000000	2040000000	249000000	222000000	2530000000	387000000	6310000	273000000	380000000	1060000000	710000000	72700000	485000000			9260000	457000000	244000000	3490000	5200000	10300000		13800000		15900000		5930000		22900000		14100000		3560			504000000				**
30					1300000000	987000000	1170000000	1360000000	1430000000	1100000000	662000000	26800000	629000000	1980000000	479000000	491000000	473000000	1030000000			6370	466000	1030000	393000	365000		2120000		1180000		5730	1000		734	112000					120000
50	2640000	816000000	116000000	276000000	433000000	570000000	1150000000	987000000	2050000000	1570000000	2150000000	843000000	605000000	829000000	196000000	1160000000	326000000	2720000000			3050	4760	174000	4140	65900		935000		55200	1000		2230			58400				1000			57500
70	130000000	1270000000	904000000	563000000	1320000000	430000000	1590000000	107000000	1310000000	1160000000	2330000000	1530000000	823000000	4650000000	3290000000	584000000	3410000000	679000000						36.4583	92			0.8	100	100		100	100
S2C Fig: % SipC+ CFU	Strep. + S.TmWT																				Strep. + S.Tm*																							Two-tailed Mann-Whitney U test
Days post infection																																													A vs B
5	1470000000	62921348	15841584	1460000000		1900000000	433000000		1980000000		1940000000			1230000000		924000000					846000000	467000000	1130000000	664000000	1250000000	1060000000			1710000000		1180000000	1990000000		2400000000		1560000000		569000000		718000000					ns
10	166000000	264000000	102000000	1230000000	110000000	1490000000	261000000	190000000	95238095	328000000	1760000000	972000000	23715415	659000000	228000000	204000000	752000000	3670000000			488000000	241000000	371000000	267000000	734000000	1210000000		2040000000		2490000000		2180000000		1360000000		2270000000		1040000000		1770000000					*
20	897000000	129000000	318000000	248000000	8610000	353000000	7410000	12400000	54200000	79300000	96800000	54700000	7570000	20000000	31600000	23700000	836000000	397000000			1050000000	249000000	375000000	17440225	7701925	710000000		592000000		813000000		220000000		275000000		368000000		1085714			537000000				ns
30					1390000000	241000000	22300000	17700000	11700000	47200000	833000000	536000000	4630000	120000000	9030000	4240000	828000000	12000000			127388	3648518	1141377	2535519	796313		8720033		31290323		122269	142510		13953.5	2690058					4216867
50	527000000	45700000	514000000	286000000	5160000	7310000	19100000	4480000	25000000	12200000	11700000	10300000	6570000	3580000	956000000	9060000	651000000	13900000			128098	69776.7	492754	417647	6654206		5376442		2151724	4513.4		78160.9			2160000				36019			86274.5
70	1970000	7560000	3640000	83000000	4230000	5980000	14700000	991000	4540000	4990000	10100000	18600000	28400000	30600000	857000000	182000000	976000000	6060000								7070707	13629630			12400	11534884	268108		125888	5647059			1000		1000

[truncated: 13 more sheets: S5B-C Fig, S6B-C-D-F-G-H-I-J-K Fig, S7A-B-D Fig, S8A Fig, S9A-B Fig, S11B-C Fig, S12B-C-D Fig, S13A-B-C-D-E-F-G-H Fig, S14A-B Fig, S15B Fig, S16B Fig, S17A-B-C-D Fig, S18B-C-D-E Fig]
