# Supplementary material for: The microbiota conditions a gut milieu that selects for wild-type Salmonella Typhimurium virulence
Source: PLoS Biol. 2023 Aug 31;21(8):e3002253. doi: 10.1371/journal.pbio.3002253 (PMC10499267; doi:10.1371/journal.pbio.3002253)
Supplement: S1 Table — Typhimurium at day 10–13 p.i. For all clones (n = 16; 12 where SipC was detected, and 4 without detectable SipC expression; taken from mice in Fig 1A–1D), the SipC phenotype from our colony protein blot assay [29,50] (as a proxy for TTSS-1 expression) is indicated by a symbol and by the color-code of the column; + and the blue color code indicate positive detection of a SipC signal; +/- and the yellow color code indicate intermediate SipC expression (for the purposes of this study, we considered these SipC expressing clones);—and the red color code indicate the lack of detectable SipC expression. The table shows non-synonymous mutations that are absent from the ancestral strain (S6 Table). The position in the SL1344 reference chromosome (NCBI accession FQ312003.1) is indicated along with the allele change. If blank, the region of the genome contains no mutations. If more than 1 mutation is observed in that gene, we simply show the number of variants present in that gene. Percentages indicate the fraction of isolates, which show a particular mutation. Mutations that occur only in clones with a mutS mutation (mutator strains) are listed in a separate sub-table labeled “Mutator-specific mutations.” (XLSX) [file pbio.3002253.s021.xlsx]

## Sheet: Sheet1
Table S1. Summary of mutations detected in evolved clones isolated from mice infected with wild-type S. Typhimurium at day 10-13 p.i..
					S.Tm - Day10-13 p.i.
			Clone	E68	E69	E70	E71	E72	E73	E74	EBEG1	EBEG2	EBEG3	EBEG4	EBEG5	EBEG6	EBEG7	EBEG8	EBEG9
			Genotype	WT	WT	WT	WT	WT	WT	WT	WT	WT	WT	WT	WT	WT	WT	WT	WT
			Day p.i. isolated	13	13	10	13	13	13	13	10	10	10	10	10	10	10	10	10
			SipC phenotype	+	+	-	+/-	+/-	+/-	+/-	+	+/-	-	+	+/-	-	+	+/-	-
			Mouse	AG448	AG450	AG448	AG448	AG448	AG450	AG450	AM92	AM92	AM92	AM96	AM96	AM96	AM101	AM101	AM101
			Cage#	1	2	1	1	1	2	2	4	4	4	6	6	6	9	9	9
			Experiment#	TV4950	TV4950	TV4950	TV4950	TV4950	TV4950	TV4950	TV5503	TV5503	TV5503	TV5503	TV5503	TV5503	TV5503	TV5503	TV5503
		Mutation in gene	Annotated function
		hilC	AraC-family transcriptional regulator									3035406 G>T						3034960 T>A
		hilD	AraC-family transcriptional regulator													3041205 T>G			3041205 T>G
		sirA	invasion response-regulator			1996110 C>T			1996110 C>T	1996110 C>T
		SL1344_0019	hypothetical chitinase															22281..22282 AT>-
		Mutator-specific mutations
		barA	sensor protein				3130139 C>T	3130139 C>T
		csdA	possible aminotransferase					3158427 A>G
		gltJ	glutamate/aspartate transport system permease protein GltJ					727743 C>T
		hepA	probable ATP-dependent helicase HepA				110546 T>A	110546 T>A
		iolC	Myo-inositol metabolism				4693745^4693746 ->G
		mig-14	hypothetical transcriptional regulator				2952981^2952982 ->T	2952981^2952982 ->T
		motB	motility protein B				1977472^1977473 ->C	1977472^1977473 ->C
		mutS	DNA mismatch repair protein				3074976 T>C	3074976 T>C
		nadB	L-aspartate oxidase (quinolinate synthetase B).				2781762 T>C
		nrfB	penta-heme cytochrome c, subunit of nitrite reductase complex				4539442 C>T
		oafA	hypothetical lipopolysaccharide modification acyltransferase				2330066 T>C
		orgA	oxygen-regulated invasion protein				3037455 G>A	3037455 G>A
		pilT	Type II secretion, ATP-binding, protein				3281202 T>C	3281202 T>C
		pyrC	Dihydroorotase					1204889 C>T
		recEa	exodeoxyribonuclease viii				1060178 T>-	1060178 T>-
		rna	ribonuclease I precursor				679851^679852 ->C	679851^679852 ->C
		SL1344_1933	hypothetical bacteriophage protein				2045062^2045063 ->CC
		tsr	methyl-accepting chemotaxis protein				4811410^4811411 ->G	4811410^4811411 ->G
		ttdA	tartrate dehydratase				3544472 C>T
		yegB	hypothetical transporter protein				2 variants	2220413 G>A
		yhjW	hypothetical membrane protein					3842862 T>C
		yliB	hypothetical ABC transporter periplasmic binding protein					920521 C>T
		% of total	% of SipC+	% of SipC+/-	% of SipC-
		12.5	0	28.5714	0			Table S-1
		12.5	0	0	50
		18.75	0	28.5714	25
		6.25	0	14.2857	0
