# Supplementary material for: The microbiota conditions a gut milieu that selects for wild-type Salmonella Typhimurium virulence
Source: PLoS Biol. 2023 Aug 31;21(8):e3002253. doi: 10.1371/journal.pbio.3002253 (PMC10499267; doi:10.1371/journal.pbio.3002253)
Supplement: S2 Table — Typhimurium at day 47–70 p.i. For all clones (n = 22; 11 where SipC was detected, and 11 without detectable SipC expression; taken from mice in Fig 1A–1D), the SipC phenotype from our colony protein blot assay [29,50] (as a proxy for TTSS-1 expression) is indicated by a symbol and by the color-code of the column; + and the blue color code indicate positive detection of a SipC signal; +/- and the yellow color code indicate intermediate SipC expression (for the purposes of this study, we considered these SipC expressing clones);—and the red color code indicate the lack of detectable SipC expression. The table shows non-synonymous mutations that are absent from the ancestral strain (S6 Table). The position in the SL1344 reference chromosome (NCBI accession FQ312003.1) is indicated along with the allele change. If blank, the region of the genome contains no mutations. If more than 1 mutation is observed in that gene, we simply show the number of variants present in that gene. Percentages indicate the fraction of isolates, which show a particular mutation. Mutations that occur only in clones with a mutS mutation (mutator strains) are listed in a separate sub-table labeled “Mutator-specific mutations.” (XLSX) [file pbio.3002253.s022.xlsx]

## Sheet: Sheet1
Table S2. Summary of mutations detected in evolved clones isolated from mice infected with wild-type S. Typhimurium at day 47-70 p.i..
			S.Tm - "Day50-70 p.i."
	Clone	E75	E76	E77	E78	E79	E80	E81	E82	E83	E84	E85	EBEG10	EBEG11	EBEG12	EBEG13	EBEG14	EBEG15	EBEG16	EBEG17	EBEG18	EBEG19	EBEG20
	Genotype	WT	WT	WT	WT	WT	WT	WT	WT	WT	WT	WT	WT	WT	WT	WT	WT	WT	WT	WT	WT	WT	WT
	Day p.i. isolated	53	53	53	53	53	50	50	50	50	50	50	50	50	50	50	50	50	50	50	70	70	70
	SipC phenotype	+	+/-	-	+	-	+	+/-	-	+	+/-	-	-	-	+	-	-	+	+/-	-	-	+	-
	Mouse	AG448	AG448	AG448	AG450	AG450	AG450	AG502	AG502	AG503	AG503	AG503	AM92	AM96	AM98	AM98	AM100	AM101	AM101	AM101	AM100	AM102	AM102
	Cage#	1	1	1	2	2	2	3	3	3	3	3	4	6	7	7	8	9	9	9	8	9	9
	Experiment#	TV4950	TV4950	TV4950	TV4950	TV4950	TV4950	TV4956	TV4956	TV4956	TV4956	TV4956	TV5503	TV5503	TV5503	TV5503	TV5503	TV5503	TV5503	TV5503	TV5503	TV5503	TV5503
Mutation in gene	Annotated function																								% of total	% of SipC+	% of SipC+/-	% of SipC-
allR	negative regulator of allantoin and glyoxylate														576071 G>A										4.54545	14.2857	0	0
acrD	hypothetical efflux pump														2592117G>A										4.54545	14.2857	0	0
envZ	two-component sensor kinase EnvZ	3680709 G>-	3680709 G>-	3680709 G>-				3680260 C>G																	18.1818	14.2857	50	9.09091
cheZ	chemotaxis protein CheZ			1969680 G>A									1969697 A>T												9.09091	0	0	18.1818
cirA	colicin I receptor precursor																				2294458 G>A				4.54545	0	0	9.09091
fliB	lysine-N-methylase (ec 2.1.1.-) (lysine N-methyltransferase)											2004918 A>T													4.54545	0	0	9.09091
fliC	flagellin	2 variants	2 variants	2 variants		2005998C>T												2006098 A>G	2006098A>G			2006098A>G			31.8182	42.8571	50	18.1818
glpT	glycerol-3-phosphate transporter										2387269 C>-	2386802 C>T				2386953 G>A		2387597 C>T	2386837 T>-			2386837 T>-	2386909..2386915GTACCAC>-		31.8182	28.5714	50	27.2727
gidB	glucose inhibited division protein																	4103004 T>A	4103004T>A			4103004T>A			13.6364	28.5714	25	0
hilD	AraC-family transcriptional regulator					3040727C>T			3040421 G>A		3040421 G>A	3040571 T>C		3040824A>G		3041116T>A	2330274..2330280 ATTTTAT>-			3041205 T>G	3041228G>T		3041205 T>G		45.4545	0	25	81.8182
melR	melibiose operon regulatory protein	4563078 G>A					4563097 G>A	4562783 A>-	4562899 A>G		4562899 A>G	4563166 C>T													27.2727	28.5714	50	18.1818
oafA	hypothetical lipopolysaccharide modification acyltransferase	2331341^2331342 ->A	2331341^2331342 ->A	2331326 T>C										2330433 A>-	2330274..2330280 ATTTTAT>-		2330274..2330280 ATTTTAT>-	2330274..2330280ATTTTAT>-	2330274..2330280 ATTTTAT>-	2330274..2330280 ATTTTAT>-	2330274..2330280 ATTTTAT>-	2330274..2330280 ATTTTAT>-	2330274..2330280 ATTTTAT>-		54.5455	57.1429	50	54.5455
ompR	two-component response regulator OmpR																		3681507G>A			2386837 T>-			9.09091	14.2857	25	0
rfaK	lipopolysaccharide 1,2-N-acetylglucosaminetransferase							3931212 A>C				3931212 A>C													9.09091	0	25	9.09091
rfbB	dTDP-glucose 4,6-dehydratase								2175307^2175308 ->T	2175307^2175308 ->T	2175307^2175308 ->T														13.6364	14.2857	25	9.09091
rfbC	dTDP-4-dehydrorhamnose 3,5-epimerase					2173213C>G																			4.54545	0	0	9.09091
rfbP	undecaprenyl-phosphate galactosephosphotransferase								2160026^2160027 ->A		2160026^2160027 ->A														9.09091	0	25	9.09091
rfc	O-antigen polymerase				1367669 T>-																				4.54545	14.2857	0	0
rlpB	rare lipoprotein B precursor				708472 C>T																				4.54545	14.2857	0	0
rtn	rtn protein															2312938 A>-									4.54545	0	0	9.09091
SL1344_1177	predicted bacteriophage protein												1283724 C>A												4.54545	0	0	9.09091
SL1344_1756	conserved hypothetical protein					1882579 G>A																			4.54545	0	0	9.09091
SL1344_2110	hypothetical protein															2224908C>T									4.54545	0	0	9.09091
SL1344_3112	hypothetical protein													3321995T>A											4.54545	0	0	9.09091
sodB	superoxide dismutase																1756092 G>A								4.54545	0	0	9.09091
srfC	virulence protein									1642855 C>T															4.54545	14.2857	0	0
tdcA	TDC operon transcriptional activator																						3433627G>A		4.54545	0	0	9.09091
tsr	methyl-accepting chemotaxis protein	4811410^4811411 ->G	4811410^4811411 ->G	4811410^4811411 ->G									4811235C>T												18.1818	14.2857	25	18.1818
ybaO	hypothetical transcriptional regulator																		516169 C>T			516169 C>T			9.09091	14.2857	25	0
											Table S-2.A

## Sheet: Sheet2
									S.Tm - "Day50-70 p.i."
	Clone	E75	E76	E77	E78	E79	E80	E81	E82	E83	E84	E85	EBEG10	EBEG11	EBEG12	EBEG13	EBEG14	EBEG15	EBEG16	EBEG17	EBEG18	EBEG19	EBEG20
	Genotype	WT	WT	WT	WT	WT	WT	WT	WT	WT	WT	WT	WT	WT	WT	WT	WT	WT	WT	WT	WT	WT	WT
	Day p.i. isolated	53	53	53	53	53	50	50	50	50	50	50	50	50	50	50	50	50	50	50	70	70	70
	SipC phenotype	+	+/-	-	+	-	+	+/-	-	+	+/-	-	-	-	+	-	-	+	+/-	-	-	+	-
	Mouse	AG448	AG448	AG448	AG450	AG450	AG450	AG502	AG502	AG503	AG503	AG503	AM92	AM96	AM98	AM98	AM100	AM101	AM101	AM101	AM100	AM102	AM102
	Cage#	1	1	1	2	2	2	3	3	3	3	3	4	6	7	7	8	9	9	9	8	9	9
	Experiment#	TV4950	TV4950	TV4950	TV4950	TV4950	TV4950	TV4956	TV4956	TV4956	TV4956	TV4956	TV5503	TV5503	TV5503	TV5503	TV5503	TV5503	TV5503	TV5503	TV5503	TV5503	TV5503
Mutator-specific mutations
pps	phosphoenolpyruvate synthase	1384695 G>T	1384695 G>T
ribF	riboflavin biosynthesis protein RibF	53448 C>T	53448 C>T	53448 C>T
sciA	conserved hypothetical protein (SPI-6 associated)	305177^305178 ->G	305177^305178 ->G	305177^305178 ->G
secA	preprotein translocase SecA subunit			160749 C>T
sirA	invasion response-regulator			1995846 A>G
agp	glucose-1-phosphatase precursor (G1Pase), secreted	1160686^1160687 ->G	1160686^1160687 ->G
ampG	muropeptide MFS transporter protein	498429 G>A	498429 G>A	498429 G>A
assT	probable arylsulfate sulfotransferase			3376884 T>C
bisC	biotin sulfoxide reductase			3853917 G>A
cheM	methyl-accepting chemotaxis protein II	1972817 G>A	2 variants
citA2	two-component sensor kinase	62562^62563 ->T	62562^62563 ->T	62562^62563 ->T
dadA	D-amino acid dehydrogenase small subunit	1859569^1859570 ->G
dcp	dipeptidyl carboxypeptidase II			1547640^1547641 ->G
dipZ	thiol:disulfide interchange protein DsbD			4588105 G>A
dmsB	anaerobic dimethyl sulfoxide reductase chain B	1004649 C>T	1004649 C>T
fdnG	formate dehydrogenase N (nitrate-inducible, alpha subunit)	1608973 A>G	1608973 A>G	1608973 A>G
fliG	flagellar motor switch protein FliG	2016334 G>A	2016334 G>A
fliM	flagellar motor switch protein FliM			2021299 G>A
fucI	L-fuculose isomerase	3151048 T>C	3151048 T>C	3151048 T>C
glnE	adenyl-transferase	3385958 T>C	3385958 T>C	3385958 T>C
gogB	Type III secretion system effector protein	2727890 G>A
hepA	probable ATP-dependent helicase HepA	110546 T>A	110546 T>A	110546 T>A
hisM	histidine transport system permease	2461092 T>C	2461092 T>C	2461092 T>C
hpaG	4-hydroxyphenylacetate degradation bifunctional isomerase decarboxylase	1145234 A>G	1145234 A>G
hxlA	3-hexulose-6-phosphate synthase	2916504^2916505 ->C	2916504^2916505 ->C
ldcC	lysine decarboxylase			276812 C>T
melB	melibiose carrier protein		4565514 C>T	4565565 C>T
mpl	murein peptide ligase			4677289^4677290 ->G
mutS	DNA mismatch repair protein	2 variants	3074976 T>C	3074976 T>C
nemA	N-ethylmaleimide reductase	1470467 C>T	1470467 C>T	1470467 C>T
pepD	aminoacyl-histidine dipeptidase precursor		361302 A>G
phd	prevent host death protein	3749772 G>C	3749772 G>C	3749772 G>C
phsA	thiosulfate reductase precursor	2137729 G>A	2137729 G>A	2137729 G>A
pilC	competence gene-DNA binding and transport	165210 C>T
										Table S-2.B

## Sheet: Sheet3
									S.Tm - "Day50-70 p.i."
	Clone	E75	E76	E77	E78	E79	E80	E81	E82	E83	E84	E85	EBEG10	EBEG11	EBEG12	EBEG13	EBEG14	EBEG15	EBEG16	EBEG17	EBEG18	EBEG19	EBEG20
	Genotype	WT	WT	WT	WT	WT	WT	WT	WT	WT	WT	WT	WT	WT	WT	WT	WT	WT	WT	WT	WT	WT	WT
	Day p.i. isolated	53	53	53	53	53	50	50	50	50	50	50	50	50	50	50	50	50	50	50	70	70	70
	SipC phenotype	+	+/-	-	+	-	+	+/-	-	+	+/-	-	-	-	+	-	-	+	+/-	-	-	+	-
	Mouse	AG448	AG448	AG448	AG450	AG450	AG450	AG502	AG502	AG503	AG503	AG503	AM92	AM96	AM98	AM98	AM100	AM101	AM101	AM101	AM100	AM102	AM102
	Cage#	1	1	1	2	2	2	3	3	3	3	3	4	6	7	7	8	9	9	9	8	9	9
	Experiment#	TV4950	TV4950	TV4950	TV4950	TV4950	TV4950	TV4956	TV4956	TV4956	TV4956	TV4956	TV5503	TV5503	TV5503	TV5503	TV5503	TV5503	TV5503	TV5503	TV5503	TV5503	TV5503
Mutator-specific mutations
SL1344_0066A	hypothetical viral protein (pseudogene)	75264^75265 ->G	75264^75265 ->G
SL1344_0160	HNH endonuclease	188935 A>C	188935 A>C	188935 A>C
SL1344_0452	hypothetical lyase	515242 C>T	515242 C>T
SL1344_0639	probable permease		713648 G>A
SL1344_0698	hypothetical protein			782288 G>-
SL1344_0988	hypothetical Tail Fiber Protein			1093543 G>A
SL1344_1627	conserved hypothetical protein	1745980^1745981 ->C
SL1344_1933	hypothetical bacteriophage protein	2045063 C>-	2045063 C>-	2045063 C>-
SL1344_2438	hypothetical protein	2583358 T>-	2583358 T>-
SL1344_2466	hypothetical membrane protein	2618327 G>A	2618327 G>A	2618189^2618190 ->G
SL1344_2701	predicted bacteriophage protein	2881548^2881549 ->C	2881548^2881549 ->C
SL1344_2890	possible membrane transport protein	3076326 G>-	3076326 G>-	3076326 G>-
SL1344_3143	hypothetical membrane transport protein (periplasmic component)	3352898 C>T	3352898 C>T	3352898 C>T
SL1344_3475	conserved hypothetical protein	3688559 T>C	3688559 T>C	3688559 T>C
SL1344_3564	hypothetical anaerobic C4 dicarboxylate membrane transport protein	3793668 A>-	3793668 A>-	3793668 A>-
SL1344_3565	hypothetical carbohydrate kinase			3794240 T>C
SL1344_3597	hypothetical xanthine permease	3838969^3838970 ->C	3838969^3838970 ->C	3838969^3838970 ->C
SL1344_3799	hypothetical membrane transport protein	4056688^4056689 ->C	4056688^4056689 ->C
SL1344_3993	alcohol dehydrogenase			4275959 C>T
sopA	Type III secretion system effector protein SopA-required for invasion and bacterial escape from the SCV	2140498^2140499 ->CC	2140498^2140499 ->C	2140498^2140499 ->C
truA	tRNA pseudouridine synthase A		2478749 G>A
ttrB	tetrathionate reductase subunit B	1427698^1427699 ->G	1427698^1427699 ->G	1427698^1427699 ->G
vgrS	Type VI secretion protein	331193 C>T	331193 C>T	331193 C>T
yciT	hypothetical regulatory protein	1755771 T>C	1755771 T>C	1755771 T>C
yeaG	conserved hypothetical protein	1320272 C>-	1320272 C>-	1320272 C>-
yeaJ	conserved hypothetical membrane protein			1316111 C>T
yehU	hypothetical two-component system sensor kinase	2253733 C>A	2253733 C>A	2253733 C>A
yfaV	hypothetical transport protein	2395361^2395362 ->C	2395361^2395362 ->C	2395361^2395362 ->C
yfbG	hypothetical lipopolysaccharide modification protein	2404988^2404989 ->C	2404988^2404989 ->C	2404988^2404989 ->C
ygeD	hypothetical membrane protein	3188588 T>C	3188588 T>C	3188588 T>C
yhcM	hypothetical ATP/GTP-binding protein	3535851 C>-	3535851 C>-	3535851 C>-
yjbN	conserved hypothetical protein	4485983 A>G	4485983 A>G
yjeH	hypothetical permease	4594467 G>A	4594467 G>A
yjiE	probable transcriptional activator	4785810 A>G	4785810 A>G	4785810 A>G
										Table S-2.C
