# Supplementary material for: The microbiota conditions a gut milieu that selects for wild-type Salmonella Typhimurium virulence
Source: PLoS Biol. 2023 Aug 31;21(8):e3002253. doi: 10.1371/journal.pbio.3002253 (PMC10499267; doi:10.1371/journal.pbio.3002253)
Supplement: S3 Table — Typhimurium at day 157–160 p.i. For all clones (n = 20; 5 where SipC was detected, and 15 without detectable SipC expression; taken from mice in Fig 3B–3D), the SipC phenotype from our colony protein blot assay [29,50] (as a proxy for TTSS-1 expression) is indicated by a symbol and by the color-code of the column; + and the blue color code indicate positive detection of a SipC signal; +/- and the yellow color code indicate intermediate SipC expression (for the purposes of this study, we considered these SipC expressing clones);—and the red color code indicate the lack of detectable SipC expression. The table shows non-synonymous mutations that are absent from the ancestral strain (S6 Table). The position in the SL1344 reference chromosome (NCBI accession FQ312003.1) is indicated along with the allele change. If blank, the region of the genome contains no mutations. If more than 1 mutation is observed in that gene, we simply show the number of variants present in that gene. Percentages indicate the fraction of isolates, which show a particular mutation. Mutations that occur only in clones with a mutS mutation (mutator strains) are listed in a separate sub-table labeled “Mutator-specific mutations.” (XLSX) [file pbio.3002253.s023.xlsx]

## Sheet: Sheet1
Table S3. Summary of mutations detected in evolved clones isolated from mice infected with wild-type S. Typhimurium at day 157-160 p.i..
							S.Tm - Day157-160 p.i.
																				after cocage	after cocage
	Clone	E86	E87	E88	E89	E90	E91	E92	E93	E94	E95	E96	E97	E98	E99	EBEG21	EBEG22	EBEG23	EBEG24	EBEG25	EBEG26
	Genotype	WT	WT	WT	WT	WT	WT	WT	WT	WT	WT	WT	WT	WT	WT	WT	WT	WT	WT	WT	WT
	Day p.i. isolated	160	160	160	160	160	160	160	160	157	157	157	157	157	157	160	160	160	160	160	160
	SipC phenotype	+/-	+/-	-	-	+/-	+/-	-	-	-	-	-	-	-	-	-	-	-	-	+	-
	Mouse	AG448	AG448	AG448	AG448	AG450	AG450	AG450	AG450	AG502	AG502	AG502	AG503	AG503	AG503	AM100	AM100	AM103	AM103	AM91	AM93
	Cage#	1	1	1	1	2	2	2	2	3	3	3	3	3	3	8	8	9	9	4	5
	Experiment#	TV4950	TV4950	TV4950	TV4950	TV4950	TV4950	TV4950	TV4950	TV4956	TV4956	TV4956	TV4956	TV4956	TV4956	TV5503	TV5503	TV5503	TV5503	TV5503	TV5503
Mutation in gene	Annotated function																						% of total	% of SipC+	% of SipC+/-	% of SipC-
barA	sensor protein															3128765A>G	3128765A>G	3128765A>G	3128765A>G				20	0	0	26.6667
bisC	biotin sulfoxide reductase																				3853670C>T		5	0	0	6.66667
cheB	Chemotaxis response regulator protein-glutamate methylesterase																				1970668C>A		5	0	0	6.66667
cheM	methyl-accepting chemotaxis protein II																				1973206G>A		5	0	0	6.66667
cpxA	two-component sensor kinase protein													4291107 C>A									5	0	0	6.66667
flhB	flagellin															1968963 G>-	1968963 G>-	1968963G>-	1968963G>-				20	0	0	26.6667
fliB	lysine-N-methylase (ec 2.1.1.-) (lysine N-methyltransferase)									2004918 A>T	2004918 A>T		2004918 A>T		2004918 A>T						2005060A>C		25	0	0	33.3333
fliC	flagellin	6 variants	6 variants	7 variants	6 variants			2005998 C>T	2005998 C>T	2006698^2006699 ->A											2006100G>A		40	0	50	40
fljB	flagellin									2 variants													5	0	0	6.66667
glpT	glycerol-3-phosphate transporter	2387679 T>C	2387679 T>C	2387679 T>C	2387679 T>C			2387280 G>A	2387280 G>A	2386802 C>T	2386802 C>T	2387269 C>-	2386802 C>T	2387269 C>-	2386802 C>T						2387677C>T		65	0	50	73.3333
hilD	AraC-family transcriptional regulator							3040727 C>T	3040727 C>T	3040571 T>C	3040571 T>C	3040421 G>A	3040571 T>C	3040421 G>A	3040571 T>C	3041205T>G	3041205T>G	3041205T>G	3041205T>G		3041116T>A		65	0	0	86.6667
maa	maltose O-acetyltransferase															527355..527359 CGCGC>-	527355..527359 CGCGC>-	527355..527359CGCGC>-	527355..527359CGCGC>-				20	0	0	26.6667
melB	melibiose carrier protein							4565707 G>-	4565707 G>-														10	0	0	13.3333
melR	melibiose operon regulatory protein	4562512 G>A	4562512 G>A	2 variants	4562512 G>A					4563166 C>T	4563166 C>T	4562899 A>G	4563166 C>T	4562899 A>G	4563166 C>T								50	0	50	53.3333
oafA	hypothetical lipopolysaccharide modification acyltransferase	2330709 G>A	2330709 G>A	2330709 G>A	2330709 G>A			2330274..2330280 ATTTTAT>-		2330270 G>A	2330274..2330280 ATTTTAT>-		2330274..2330280 ATTTTAT>-		2330274..2330280 ATTTTAT>-	2330274..2330280 ATTTTAT>-	2330274..2330280 ATTTTAT>-	2330274..2330280ATTTTAT>-			2331629G>A		65	0	50	73.3333
ompD	Outer membrane protein									1612691 C>G	1612691 C>G		1612691 C>G		1612691 C>G								20	0	0	26.6667
ompR	two-component response regulator OmpR																	3681760G>A	3681505G>A				10	0	0	13.3333
rfaK	lipopolysaccharide 1,2-N-acetylglucosaminetransferase									3931212 A>C	3931212 A>C		3931212 A>C		3931212 A>C								20	0	0	26.6667
rfbB	dTDP-glucose 4,6-dehydratase											2175307^2175308 ->T		2175307^2175308 ->T		2160026^2160027 ->A		2160026^2160027->A	2160026^2160027->A				25	0	0	33.3333
rfbC	dTDP-4-dehydrorhamnose 3,5-epimerase							2173213 C>G	2173213 C>G														10	0	0	13.3333
rfbJ	CDP-abequose synthase									2167769 C>T													5	0	0	6.66667
rfbN	rhamnosyltransferase							2163333..2163343 CTTACCACCGC>-	2163333..2163343 CTTACCACCGC>-														10	0	0	13.3333
rfbP	undecaprenyl-phosphate galactosephosphotransferase											2160026^2160027 ->A		2160026^2160027 ->A		2160026^2160027 ->A	2160026^2160027 ->A						20	0	0	26.6667
rfc	O-antigen polymerase	1367319 C>T	1367319 C>T	1367319 C>T	2 variants	1367669 T>-	1367669 T>-																30	0	100	13.3333
sciU	probable secreted protein														2 variants								5	0	0	6.66667
SL1344_0559	sigma 54-associated DNA-binding protein	2 variants				630923 G>A																	10	0	50	0
SL1344_0708	hypothetical glycosyl transferase															792010 T>-	792010 T>-	792010T>-	792010T>-				20	0	0	26.6667
SL1344_1756	conserved hypothetical protein							1882579 G>A	1882579 G>A														10	0	0	13.3333
SL1344_2152	hypothetical n-hydroxybenzoate hydroxylase														2270460 T>A								5	0	0	6.66667
SL1344_3498	hypothetical dehydratase					3717007 C>T																	5	0	25	0
SL1344_3569	hypothetical membrane protein									3799982 C>T													5	0	0	6.66667
SL1344_4465	hypothetical transcriptional regulatory protein			4813589 C>T	4814028 A>G										4812746 C>T								15	0	0	20
SL1344_4468	PTS transport system, IIC component										4817023 C>T												5	0	0	6.66667
SL1344_4469	PTS transport system, IID component															4817505^4817506->AG	4817505^4817506->AG	4817505^4817506->AG	4817505^4817506->AG				20	0	0	26.6667
tsr	methyl-accepting chemotaxis protein	4811410^4811411 ->G	4811410^4811411 ->G	4811410^4811411 ->G	4811410^4811411 ->G																4811181C>T		25	0	50	20
tyrR	transcriptional regulatory protein TyrR												1733662 G>A										5	0	0	6.66667
uxuR	uxu operon transcriptional regulator												4781953 A>C										5	0	0	6.66667
yaeT	outer membrane protein precursor												262966 C>A										5	0	0	6.66667
ybaO	hypothetical transcriptional regulator					516050 G>A	516050 G>A					516050 G>A		516050 G>A		516050 G>A	516050 G>A	516050G>A	516050G>A				40	0	50	40
ybeS	hypothetical membrane protein											718942 A>G											5	0	0	6.66667
yehT	hypothetical two-component system response regulator														2252136 T>C								5	0	0	6.66667
yhhS	hypothetical membrane protein						3769732 G>A																5	0	25	0
ynfM	hypothetical membrane transport protein											1519680 C>T											5	0	0	6.66667
ytfL	hypothetical membrane protein													4664354..4664359 GGTAGT>-									5	0	0	6.66667
				Table S-3.A

## Sheet: Sheet2
							S.Tm - Day157-160 p.i.
																				after cocage	after cocage
	Clone	E86	E87	E88	E89	E90	E91	E92	E93	E94	E95	E96	E97	E98	E99	EBEG21	EBEG22	EBEG23	EBEG24	EBEG25	EBEG26
	Genotype	WT	WT	WT	WT	WT	WT	WT	WT	WT	WT	WT	WT	WT	WT	WT	WT	WT	WT	WT	WT
	Day p.i. isolated	160	160	160	160	160	160	160	160	157	157	157	157	157	157	160	160	160	160	160	160
	SipC phenotype	+/-	+/-	-	-	+/-	+/-	-	-	-	-	-	-	-	-	-	-	-	-	+	-
	Mouse	AG448	AG448	AG448	AG448	AG450	AG450	AG450	AG450	AG502	AG502	AG502	AG503	AG503	AG503	AM100	AM100	AM103	AM103	AM91	AM93
	Cage#	1	1	1	1	2	2	2	2	3	3	3	3	3	3	8	8	9	9	4	5
	Experiment#	TV4950	TV4950	TV4950	TV4950	TV4950	TV4950	TV4950	TV4950	TV4956	TV4956	TV4956	TV4956	TV4956	TV4956	TV5503	TV5503	TV5503	TV5503	TV5503	TV5503
Mutation in gene	Annotated function
Mutator-specific mutations
adrA	adrA protein		437758^437759 ->G
ampG	muropeptide MFS transporter protein	498429 G>A	2 variants	498429 G>A	498429 G>A
bigA	hypothetical surface-exposed virulence protein BigA	2 variants	3653082 G>-
bioF	8-amino-7-oxononanoate synthase	861128^861129 ->G	861128^861129 ->G	861128^861129 ->G	861128^861129 ->G
cheR	chemotaxis protein methyltransferase	1971995 G>A	1971995 G>A	1971995 G>A	1971995 G>A
cheZ	chemotaxis protein CheZ			1969694 G>A
citA2	two-component sensor kinase	62562^62563 ->T	62562^62563 ->T	62562^62563 ->T	62562^62563 ->T
cobS	cobalamin (5'-phosphate) synthase		2096721^2096722 ->C
comP	competence gene		3178099 G>A
crl	curlin genes transcriptional activator	364100^364101 ->T
dadA	D-amino acid dehydrogenase small subunit	1859569^1859570 ->G
ego	hypothetical ABC transporter ATP-binding protein	4306380^4306381 ->G
elaC	Ribonuclease Z	2417889 G>A	2417889 G>A	2417889 G>A	2417889 G>A
emrR	hypothetical transcriptional regulator				2984060 C>T
envZ	two-component sensor kinase EnvZ	3680709 G>-	3680709 G>-	3680709 G>-	3680709 G>-
fdnG	formate dehydrogenase N (nitrate-inducible, alpha subunit)	1608973 A>G	1608973 A>G	1608973 A>G	1608973 A>G
fhuE	outer-membrane receptor for Fe(iii)-coprogen, fe(iii)-ferrioxamine b and fe(iii)-rhodotrulic acid	1244073 C>T	1244073 C>T	1244073 C>T	1244073 C>T
fliG	flagellar motor switch protein FliG	2 variants	2 variants	2 variants	2 variants
folP	dihydropteroate synthase	3485112^3485113 ->C	3485112^3485113 ->C	3485112^3485113 ->C	3485112^3485113 ->C
fucI	L-fuculose isomerase	3151048 T>C	3151048 T>C	3151048 T>C	3151048 T>C
glnE	adenyl-transferase	3385958 T>C	3385958 T>C	3385958 T>C	3385958 T>C
gogB	Type III secretion system effector protein		2727813 T>-
gpJ	bacteriophage baseplate assembly protein				2866781 G>C
hepA	probable ATP-dependent helicase HepA	110546 T>A	110546 T>A	110546 T>A	110546 T>A
hisM	histidine transport system permease	2461092 T>C	2461092 T>C	2461092 T>C	2461092 T>C
hrpB	ATP-dependent helicase HrpB		219032 T>C
hscC	chaperone heat shock protein	722491 G>A	722491 G>A	722491 G>A	722491 G>A
hxlA	3-hexulose-6-phosphate synthase	2916504^2916505 ->C	2916504^2916505 ->C	2916504^2916505 ->C	2916504^2916505 ->C
ilvE	branched-chain amino-acid aminotransferase				4132820^4132821 ->G
ilvG	acetolactate synthase large subunit	4132067 C>T
ispB	octaprenyl-diphosphate synthase				3495575 T>C
kdpD	sensor protein KdpD	767284 A>G	767284 A>G	767284 A>G	767284 A>G
lasT	hypothetical RNA methyltransferase				4877968^4877969 ->A
leuS	leucyl-tRNA synthetase	710703 A>G
ligT	2'-5' RNA ligase			218220..218221 GC>-
moaD	molybdopterin converting factor, subunit 1			872114 C>T
mpl	murein peptide ligase	4677289^4677290 ->G	4677289^4677290 ->G	4677289^4677290 ->G	4677289^4677290 ->G
mutS	DNA mismatch repair protein	3074976 T>C	3074976 T>C	3074976 T>C	3074976 T>C
narK	nitrite extrusion protein (nitrite facilitator)		1820608 G>A		1819844 C>-
nemA	N-ethylmaleimide reductase	1470467 C>T	1470467 C>T	1470467 C>T	1470467 C>T
nudF	conserved hypothetical protein			3368982^3368983 ->A
nuoA	NADH dehydrogenase I chain A	2436862 G>A
nuoH	NADH dehydrogenase I chain H				2428688 G>A
				Table S-3.B

## Sheet: Sheet3
							S.Tm - Day157-160 p.i.
																				after cocage	after cocage
	Clone	E86	E87	E88	E89	E90	E91	E92	E93	E94	E95	E96	E97	E98	E99	EBEG21	EBEG22	EBEG23	EBEG24	EBEG25	EBEG26
	Genotype	WT	WT	WT	WT	WT	WT	WT	WT	WT	WT	WT	WT	WT	WT	WT	WT	WT	WT	WT	WT
	Day p.i. isolated	160	160	160	160	160	160	160	160	157	157	157	157	157	157	160	160	160	160	160	160
	SipC phenotype	+/-	+/-	-	-	+/-	+/-	-	-	-	-	-	-	-	-	-	-	-	-	+	-
	Mouse	AG448	AG448	AG448	AG448	AG450	AG450	AG450	AG450	AG502	AG502	AG502	AG503	AG503	AG503	AM100	AM100	AM103	AM103	AM91	AM93
	Cage#	1	1	1	1	2	2	2	2	3	3	3	3	3	3	8	8	9	9	4	5
	Experiment#	TV4950	TV4950	TV4950	TV4950	TV4950	TV4950	TV4950	TV4950	TV4956	TV4956	TV4956	TV4956	TV4956	TV4956	TV5503	TV5503	TV5503	TV5503	TV5503	TV5503
Mutation in gene	Annotated function
Mutator-specific mutations
nuoJ	NADH dehydrogenase I chain J				2427956 G>A
oppC	oligopeptide transport system permease protein (OppC)		1794684 T>C	1795164 C>T
orn	oligoribonuclease				4615499 C>T
otsA	trehalose-6-phosphate synthase				1982247^1982248 ->G
phd	prevent host death protein	3749772 G>C	3749772 G>C	3749772 G>C	3749772 G>C
phoH	PhoH protein (phosphate starvation-inducible protein PsiH)	1170714 A>-
phsA	thiosulfate reductase precursor	2137729 G>A	2137729 G>A	2137729 G>A	2137729 G>A
potH	putrescine transport system permease protein PotH	950072 C>T
potI	putrescine transport system permease protein PotI		951214 T>C
proQ	ProP effector		1900918 G>A
putA	proline dehydrogenase (proline oxidase)			1165985..1165989 GCGAG>-
ratA	hypothetical exported protein (RatA)				2639607 G>A
recD	exonuclease V alpha-subunit		3167257 C>T
relA	GTP pyrophosphokinase	3124827^3124828 ->T	3124827^3124828 ->T	3124827^3124828 ->T	3124827^3124828 ->T
rffE	UDP-N-acetyl-D-glucosamine 2-epimerase			4151831 G>A
rffT	probable 4-alpha-l-fucosyltransferase	4159855 C>T	4159855 C>T	4159855 C>T	4159855 C>T
ribF	riboflavin biosynthesis protein RibF	53448 C>T	53448 C>T	53448 C>T	53448 C>T
rihC	hypothetical nucleoside hydrolase (IUNH family)	60242^60243 ->C
rimJ	ribosomal-protein-alanine acetyltransferase			1208958 C>T
rpoZ	DNA-directed RNA polymerase omega chain			3955252 G>A
rpsA	30S ribosomal protein S1		1024000 C>T
sciA	conserved hypothetical protein (SPI-6 associated)	305177^305178 ->G	305177^305178 ->G	305177^305178 ->G	305177^305178 ->G
sciC	conserved hypothetical protein (SPI-6 associated)		307352 A>G
sciF	conserved hypothetical protein (SPI-6 associated)	310040^310041 ->CCC	310040^310041 ->C	310040^310041 ->C	310040^310041 ->CC
SL1344_0033	possible sulfatase	37035 A>G	37035 A>G	37035 A>G	37035 A>G
SL1344_0066A	hypothetical viral protein (pseudogene)		75264^75265 ->G	75264^75265 ->G	75264^75265 ->G
SL1344_0160	HNH endonuclease	188935 A>C	188935 A>C	188935 A>C	188935 A>C
SL1344_0336	possible transmembrane regulator				385586^385587 ->T
SL1344_0706	hypothetical glycosyltransferase, cell wall biogenesis	789168 T>C
SL1344_0707	hypothetical glycosyltransferase, cell wall biogenesis	790780 C>T
SL1344_0708	hypothetical glycosyl transferase	792009^792010 ->T
SL1344_0964	hypothetical bacteriophage lipoprotein	1069901 C>T
SL1344_0987	hypothetical Host Specificity Protein				1090216^1090217 ->G
SL1344_1070	hypothetical transporter	1178207 C>T
SL1344_1470	hypothetical regulatory protein		1573648 G>A
SL1344_1932	hypothetical bacteriophage protein				2044718 T>C
SL1344_1933	hypothetical bacteriophage protein	2045063 C>-	2045063 C>-	2045063 C>-	2045063 C>-
SL1344_1980	hypothetical protein	2082945^2082946 ->G		2082946 G>-	2082946 G>-
SL1344_2173	hypothetical L-serine dehydratase				2290769 C>T
SL1344_2210	hypothetical bacteriophage tail fiber assembly protein	2333026 G>A
SL1344_2330	hypothetical transcriptional regulator	2470630 G>A	2470630 G>A	2470630 G>A	2470630 G>A
SL1344_2466	hypothetical membrane protein	2618327 G>A	2618327 G>A	2618327 G>A	2618327 G>A
SL1344_2567	predicted bacteriophage protein			2749504 T>C
				Table S-3.C

## Sheet: Sheet4
							S.Tm - Day157-160 p.i.
																				after cocage	after cocage
	Clone	E86	E87	E88	E89	E90	E91	E92	E93	E94	E95	E96	E97	E98	E99	EBEG21	EBEG22	EBEG23	EBEG24	EBEG25	EBEG26
	Genotype	WT	WT	WT	WT	WT	WT	WT	WT	WT	WT	WT	WT	WT	WT	WT	WT	WT	WT	WT	WT
	Day p.i. isolated	160	160	160	160	160	160	160	160	157	157	157	157	157	157	160	160	160	160	160	160
	SipC phenotype	+/-	+/-	-	-	+/-	+/-	-	-	-	-	-	-	-	-	-	-	-	-	+	-
	Mouse	AG448	AG448	AG448	AG448	AG450	AG450	AG450	AG450	AG502	AG502	AG502	AG503	AG503	AG503	AM100	AM100	AM103	AM103	AM91	AM93
	Cage#	1	1	1	1	2	2	2	2	3	3	3	3	3	3	8	8	9	9	4	5
	Experiment#	TV4950	TV4950	TV4950	TV4950	TV4950	TV4950	TV4950	TV4950	TV4956	TV4956	TV4956	TV4956	TV4956	TV4956	TV5503	TV5503	TV5503	TV5503	TV5503	TV5503
Mutation in gene	Annotated function
Mutator-specific mutations
SL1344_2668	predicted bacteriophage protein	2858287 C>-
SL1344_2718	probable bacteriophage capsid protein	2895941 C>T	2895941 C>T	2895941 C>T	2895941 C>T
SL1344_2890	possible membrane transport protein	3076326 G>-	3076326 G>-	3076326 G>-	3076326 G>-
SL1344_3107	possible hydrolase				3313918^3313919 ->C
SL1344_3143	hypothetical membrane transport protein (periplasmic component)	3352898 C>T	3352898 C>T	3352898 C>T	3352898 C>T
SL1344_3322	conserved hypothetical protein	3539525^3539526 ->C	3539525^3539526 ->C	3539525^3539526 ->C	3539525^3539526 ->C
SL1344_3368	shikimate dehydrogenase	3595343 A>G	3595343 A>G	3595343 A>G	3595343 A>G
SL1344_3475	conserved hypothetical protein	3688559 T>C	3688559 T>C	3688559 T>C	3688559 T>C
SL1344_3564	hypothetical anaerobic C4 dicarboxylate membrane transport protein	2 variants	2 variants	2 variants	2 variants
SL1344_3597	hypothetical xanthine permease	3838969^3838970 ->C	3838969^3838970 ->C	3838969^3838970 ->C	3838969^3838970 ->C
SL1344_3920	hypothetical regulatory protein			4194636 C>T
SL1344_4135	predicted bacteriophage protein	4441989^4441990 ->C
SL1344_4178	hypothetical exported protein		4485129^4485130 ->G
SL1344_4393	hypothetical transcriptional regulator			4726011 T>C	4726011 T>C
SL1344_4418	superfamily I DNA helicase			4752922 C>T
SL1344_4441	probable aspartate racemase	4784931^4784932 ->GG
sopA	Type III secretion system effector protein SopA-required for invasion and bacterial escape from the SCV	2140498^2140499 ->CC	2140498^2140499 ->C	2140498^2140499 ->CC	2140498^2140499 ->CC
soxR	SoxR protein	4525676 A>-
speF	ornithine decarboxylase, inducible (ec 4.1.1.17)			762972 A>G
srlA	PTS system, glucitol/sorbitol-specific IIBC component		3001301 G>A
srlE	PTS system, glucitol/sorbitol-specific IIBC component	3001866^3001867 ->A
sseI	Type III secretion system effector protein, contributes to host-cell dissemination				1096371^1096372 ->C
tal	Transaldolase				2580406 C>T
thrA	aspartokinase I/homoserine dehydrogenase I				1792 C>T
tolQ	TolQ protein		813052 A>G
ttrB	tetrathionate reductase subunit B			1427698^1427699 ->GG	1427698^1427699 ->G
ttrC	tetrathionate reductase subunit C (membrane protein)			1426902 A>G
uspA	universal stress protein A	3782396 T>C	3782396 T>C	3782396 T>C	3782396 T>C
vgrS	Type VI secretion protein	331193 C>T	331193 C>T	331193 C>T	331193 C>T
yafS	conserved hypothetical protein				302693^302694 ->GG
yahN	RhtC-like transporter				414545 A>G
ybaL	hypothetical transport protein				550193 A>G
ybiO	hypothetical membrane protein	893152 T>C	893152 T>C	893152 T>C	893152 T>C
yceE	hypothetical membrane transport protein		1197779^1197780 ->G
ychA	hypothetical regulator				1828514 G>A
yciK	hypothetical oxidoreductase		1771592 A>G
yciT	hypothetical regulatory protein	1755771 T>C	1755771 T>C	1755771 T>C	1755771 T>C
ydbH	hypothetical exported protein	1695319 T>C	1695319 T>C	1695319 T>C	1695319 T>C
ydfJ	hypothetical membrane transport protein (pseudogene)	1542565 C>T	1542565 C>T	1542565 C>T	1542565 C>T
ydjA	hypothetical nitroreductase			1331999^1332000 ->G
yeaG	conserved hypothetical protein	1320271^1320272 ->C			1320272 C>-
yegE	hypothetical membrane protein				2207681 G>A
yehU	hypothetical two-component system sensor kinase	2253733 C>A	2253733 C>A	2 variants	2253733 C>A
yehY	hypothetical permease transmembrane component			2257630 A>G
yfaV	hypothetical transport protein	2395361^2395362 ->C	2395361^2395362 ->C	2395361^2395362 ->C	2395361^2395362 ->C
yfbG	hypothetical lipopolysaccharide modification protein	2404988^2404989 ->C	2404988^2404989 ->C	2404988^2404989 ->C	2404988^2404989 ->C
ygdD	conserved hypothetical protein	3155450 C>A	3155450 C>A	3155450 C>A	3155450 C>A
ygdE	conserved hypothetical protein		3155107 C>T
ygeD	hypothetical membrane protein	3188588 T>C	3188588 T>C	3188588 T>C	3188588 T>C
yhbW	possible monooxygenase	3463465 T>C	3463465 T>C	3463465 T>C	3463465 T>C
yhcM	hypothetical ATP/GTP-binding protein	3535851 C>-	3535851 C>-	3535851 C>-	3535851 C>-
yhjA	probable cytochrome c peroxidase		4040897 C>-
yjhP	conserved hypothetical protein	4775894 G>A	4775894 G>A	4775894 G>A	4775894 G>A
yjiE	probable transcriptional activator	2 variants	2 variants	2 variants	2 variants
yjiH	hypothetical membrane protein	4788756^4788757 ->A
yjiJ	hypothetical membrane protein				4790470^4790471 ->G
ytfN	hypothetical exported protein	4670726 C>G	4670726 C>G	4670726 C>G	4670726 C>G
				Table S-3.D
