# Supplementary material for: The microbiota conditions a gut milieu that selects for wild-type Salmonella Typhimurium virulence
Source: PLoS Biol. 2023 Aug 31;21(8):e3002253. doi: 10.1371/journal.pbio.3002253 (PMC10499267; doi:10.1371/journal.pbio.3002253)
Supplement: S4 Table — For all clones (n = 21; 14 where SipC was detected, and 7 without detectable SipC expression; taken from mice in Fig 1A–1D), the SipC phenotype from our colony protein blot assay [29,50] (as a proxy for TTSS-1 expression) is indicated by a symbol and by the color-code of the column; + and the blue color code indicate positive detection of a SipC signal; +/- and the yellow color code indicate intermediate SipC expression (for the purposes of this study, we considered these SipC expressing clones);—and the red color code indicate the lack of detectable SipC expression. The table shows non-synonymous mutations that are absent from the ancestral strain (S6 Table). The position in the SL1344 reference chromosome (NCBI accession FQ312003.1) is indicated along with the allele change. If blank, the region of the genome contains no mutations. Percentages indicate the fraction of isolates, which show a particular mutation. (XLSX) [file pbio.3002253.s024.xlsx]

## Sheet: Sheet1
Table S4. Summary of mutations detected in evolved clones isolated from mice infected with S.Tm* at day 10-12 p.i..
									S.Tm* Day 10-12 p.i.
	Clone	E1	E2	E3	E4	E5	E6	E7	E8	E9	E10	E11	E12	E13	EBEG27	EBEG28	EBEG29	EBEG30	EBEG31	EBEG32	EBEG33	EBEG34
	Genotype	SPI2	SPI2	SPI2	SPI2	SPI2	SPI2	SPI2	SPI2	SPI2	SPI2	SPI2	SPI2	SPI2	SPI2	SPI2	SPI2	SPI2	SPI2	SPI2	SPI2	SPI2
	Day p.i. isolated	12	12	12	12	12	12	12	12	12	12	12	12	12	10	10	10	10	10	10	10	10
	SipC phenotype	+	-	+/-	+	-	+/-	+	-	+/-	+	+/-	-	+/-	+	+/-	-	+	-	+	+/-	-
	Mouse	AI159	AI159	AI159	AI160	AI160	AI160	AI161	AI161	AI161	AI162	AI162	AI163	AI163	AM768	AM768	AM768	AM772	AM772	AM776	AM776	AM776
	Cage#	11	11	11	12	12	12	12	12	12	13	13	13	13	14	14	14	16	16	18	18	18
	Experiment#	TV5153-1	TV5153-1	TV5153-1	TV5153-1	TV5153-1	TV5153-1	TV5153-1	TV5153-1	TV5153-1	TV5153-2	TV5153-2	TV5153-2	TV5153-2	TV5590	TV5590	TV5590	TV5590	TV5590	TV5590	TV5590	TV5590
Mutation in gene	Annotated function																							% of total	% of SipC+	% of SipC+/-	% of SipC-
allR	negative regulator of allantoin and glyoxylate utilization operons						576772 C>T																	4.7619	0	14.2857	0
barA	sensor protein		3129494 C>T																					4.7619	0	0	14.2857
dacB	Penicillin-binding protein (D-alanyl-D-alanine																					3490883 G>A		4.7619	0	0	14.2857
hilC	AraC-family transcriptional regulator									3034960 T>A		3035249 A>-	3035249 A>-			3035012G>A								19.0476	0	42.8571	14.2857
hilD	AraC-family transcriptional regulator					3040900 C>-			3040900 C>-								3041290A>T							14.2857	0	0	42.8571
ompR	two-component response regulator OmpR										3681163 C>T			3681163 C>T										9.52381	14.2857	14.2857	0
rpoD	RNA polymerase sigma-70 factor																				3397481G>C			4.7619	0	14.2857	0
sapD	peptide transport system ATP-binding protein SapD			1744315 A>T																				4.7619	0	14.2857	0
spoT	guanosine-3',5'-bis(diphosphate) 3'-pyrophosphohydrolase; CG Site No. 156			3956635 G>T																				4.7619	0	14.2857	0
tsr	methyl-accepting chemotaxis protein		4811235 C>T			4810854 C>T	4810983 C>T	4810854 C>T	4810854 C>T	4810854 C>T		4811229 T>G	4811229 T>G			4810834G>A		4810759C>A	4810939^4810940->G	4810969A>-				57.1429	42.8571	57.1429	71.4286
												Table S-4
