# Supplementary material for: The microbiota conditions a gut milieu that selects for wild-type Salmonella Typhimurium virulence
Source: PLoS Biol. 2023 Aug 31;21(8):e3002253. doi: 10.1371/journal.pbio.3002253 (PMC10499267; doi:10.1371/journal.pbio.3002253)
Supplement: S5 Table — For all clones (n = 12; 7 where SipC was detected, and 5 without detectable SipC expression; taken from mice in Fig 1A–1D), the SipC phenotype from our colony protein blot assay [29,50] (as a proxy for TTSS-1 expression) is indicated by a symbol and by the color-code of the column; + and the blue color code indicate positive detection of a SipC signal; +/- and the yellow color code indicate intermediate SipC expression (for the purposes of this study, we considered these SipC expressing clones);—and the red color code indicate the lack of detectable SipC expression. The table shows non-synonymous mutations that are absent from the ancestral strain (S6 Tables). The position in the SL1344 reference chromosome (NCBI accession FQ312003.1) is indicated along with the allele change. If blank, the region of the genome contains no mutations. Percentages indicate the fraction of isolates, which show a particular mutation. (XLSX) [file pbio.3002253.s025.xlsx]

## Sheet: Sheet1
Table S5. Summary of mutations detected in evolved clones isolated from mice infected with S.Tm* at day 47-70 p.i..
			S.Tm* Day 47-70 p.i.
	Clone	E25	E26	E27	E29	E30	E31	E32	EBEG35	EBEG36	EBEG37	EBEG38	EBEG39
	Genotype	SPI2	SPI2	SPI2	SPI2	SPI2	SPI2	SPI2	SPI2	SPI2	SPI2	SPI2	SPI2
	Day p.i. isolated	47	47	47	47	47	47	47	70	70	70	70	70
	SipC phenotype	-	+/-	-	-	+/-	+/-	+	+	-	-	+	+
	Mouse	AI159	AI159	AI160	AI161	AI161	AI162	AI163	AM768	AM768	AM772	AM773	AM776
	Cage#	11	11	12	12	12	13	13	14	14	16	16	18
	Experiment#	TV5153-1	TV5153-1	TV5153-1	TV5153-1	TV5153-1	TV5153-2	TV5153-2	TV5590	TV5590	TV5590	TV5590	TV5590
Mutation in gene	Annotated function														% of total	% of SipC+	% of SipC+/-	% of SipC-
barA	sensor protein	3129391 G>T													8.33333	0	0	20
hilD	AraC-family transcriptional regulator			3040900 C>-	3040900 C>-					3041290 A>T					25	0	0	60
hisG	ATP phosphoribosyltransferase												2147534 C>T		8.33333	25	0	0
tsr	methyl-accepting chemotaxis protein	4811572 A>-		4810854 C>T	4810854 C>T						4810759 C>A	4810759 C>A			41.6667	25	0	80
ybaO	hypothetical transcriptional regulator		516050 G>T												8.33333	0	33.3333	0
					Table S-5
