# Supplementary material for: The microbiota conditions a gut milieu that selects for wild-type Salmonella Typhimurium virulence
Source: PLoS Biol. 2023 Aug 31;21(8):e3002253. doi: 10.1371/journal.pbio.3002253 (PMC10499267; doi:10.1371/journal.pbio.3002253)
Supplement: S7 Table — and 160 p.i. in the feces of wild-type S. Typhimurium-infected control mice (no co-housing) compared to mice co-housed with a CONX mouse. ASVs were identified in samples from mice on day 120 and 160 p.i. (n = 6 mice for each, wild-type S. Typhimurium kept under hygienic isolation and mice co-housed with CONX animals; from Fig 3). Measures of within-sample diversity, beta-diversity and order or phylum diversity are shown in Figs 3E and S9. Significantly enriched ASVs, determined by a Wald test are ranked by log2 fold change (S.Tm and S.Tm + CONX). Shown are ASVs that are significantly more abundant in S.Tm with a padjusted cut-off of p < 0.05 and a log2 fold change cut-off of >1 (indicated as a blue shade in the table). BaseMean represents the average read counts that were normalized by size factors over all samples. (XLSX) [file pbio.3002253.s027.xlsx]

## Sheet: Day_120-160
Table S7. ASVs differentially enriched on days 120 p.i. and 160 p.i. in the feces of wild-type S. Typhimurium-infected control mice (no co-housing) compared to mice co-housed with a CONX mouse.
			More abundant in control
Day 160 p.i.			More abundant in co-housed
ASV	Tax	Base mean	Log2 Fold Change	Padjusted Value
asv_0028;size=49734	rootrank;Root;100|domain;Bacteria;100|phylum;Firmicutes;100|class;Bacilli;81|order;Erysipelotrichales;81|family;Erysipelotrichaceae;81|genus;Turicibacter;81	760.142	14.4445	3.95878e-24
asv_0003;size=715282	rootrank;Root;93.44|domain;Bacteria;93.44|phylum;Firmicutes;93.44|class;Bacilli;93.44|order;Lactobacillales;90.44|family;Lactobacillaceae;88.58|genus;Lactobacillus;78.61	5026.84	11.184	2.22192e-08
asv_0004;size=578040	rootrank;Root;76.98|domain;Bacteria;76.98|phylum;Actinobacteriota;76.98|class;Coriobacteriia;76.98|order;Coriobacteriales;76.98|family;Atopobiaceae;71.8|genus;Olsenella;51.92	510.753	3.34502	0.0111036
asv_0097;size=5282	rootrank;Root;99.21|domain;Bacteria;99.21|phylum;Firmicutes;99.21|class;Clostridia;99.21|order;Lachnospirales;99.21|family;Lachnospiraceae;99.21|genus;Lachnospiraceae NK4A136 group;71.24	26.0656	-2.32392	0.026512
asv_0134;size=3039	rootrank;Root;64.81|domain;Bacteria;64.81|phylum;Firmicutes;64.81|class;Bacilli;56.47|order;Erysipelotrichales;49.12|family;Erysipelotrichaceae;46.03|genus;unclassified_Erysipelotrichaceae;46.03	12.9393	-2.76262	0.0231013
asv_0008;size=371600	rootrank;Root;100|domain;Bacteria;100|phylum;Firmicutes;100|class;Bacilli;100|order;Erysipelotrichales;100|family;Erysipelotrichaceae;100|genus;Faecalibaculum;86.74	225.949	-2.91427	0.0177963
asv_0026;size=52192	rootrank;Root;66.77|domain;Bacteria;66.77|phylum;Bacteroidota;61.34|class;Bacteroidia;61.34|order;Bacteroidales;61.34|family;Muribaculaceae;46.5|genus;unclassified_Muribaculaceae;46.5	492.369	-3.05136	0.0161262
asv_0007;size=414323	rootrank;Root;72.45|domain;Bacteria;72.45|phylum;unclassified_Bacteria;72.45	2082.06	-3.09035	0.0155642
asv_0096;size=5379	rootrank;Root;100|domain;Bacteria;100|phylum;Actinobacteriota;100|class;Coriobacteriia;100|order;Coriobacteriales;100|family;Eggerthellaceae;100|genus;Enterorhabdus;96.59	14.1532	-3.1045	0.0161262
asv_0025;size=54111	rootrank;Root;74.71|domain;Bacteria;74.71|phylum;Bacteroidota;68.53|class;Bacteroidia;67.93|order;Bacteroidales;66.55|family;Muribaculaceae;50.08|genus;unclassified_Muribaculaceae;50.08	177.491	-3.58296	0.012143
asv_0013;size=229073	rootrank;Root;100|domain;Bacteria;100|phylum;Firmicutes;100|class;Bacilli;100|order;Lactobacillales;83.73|family;Lactobacillaceae;83.73|genus;Lactobacillus;83.73	209.846	-4.63503	0.00123761
asv_0193;size=1185	rootrank;Root;100|domain;Bacteria;100|phylum;Actinobacteriota;100|class;Coriobacteriia;100|order;Coriobacteriales;100|family;Eggerthellaceae;100|genus;Enterorhabdus;99.09	3.39663	-5.40168	0.0223173
asv_0078;size=7700	rootrank;Root;100|domain;Bacteria;100|phylum;Firmicutes;100|class;Clostridia;100|order;Lachnospirales;100|family;Lachnospiraceae;100|genus;Lachnospiraceae NK4A136 group;79.23	17.1053	-5.74804	0.00479035
asv_0296;size=378	rootrank;Root;90.51|domain;Bacteria;90.51|phylum;Firmicutes;90.51|class;Clostridia;90.51|order;Lachnospirales;90.51|family;Lachnospiraceae;90.51|genus;unclassified_Lachnospiraceae;90.51	5.13737	-6.17346	0.0155642
asv_0208;size=1023	rootrank;Root;83.79|domain;Bacteria;83.79|phylum;Firmicutes;83.79|class;Clostridia;83.79|order;Lachnospirales;83.13|family;Lachnospiraceae;83.13|genus;Lachnospiraceae UCG-001;58.76	5.97635	-6.96717	0.00664495
asv_0142;size=2701	rootrank;Root;83.03|domain;Bacteria;83.03|phylum;Firmicutes;83.03|class;Clostridia;83.03|order;Oscillospirales;75.63|family;Oscillospiraceae;73.24|genus;unclassified_Oscillospiraceae;73.24	21.0783	-7.24375	0.00192223
asv_0246;size=703	rootrank;Root;81.21|domain;Bacteria;81.21|phylum;Firmicutes;80.53|class;Clostridia;80.53|order;Oscillospirales;63.61|family;Ruminococcaceae;56.65|genus;unclassified_Ruminococcaceae;56.65	7.68202	-7.4297	0.0050674
asv_0141;size=2739	rootrank;Root;100|domain;Bacteria;100|phylum;Firmicutes;100|class;Clostridia;100|order;Lachnospirales;56.11|family;Lachnospiraceae;56.11|genus;Lachnospiraceae NC2004 group;56.11	9.7806	-7.78992	0.00488837
asv_0115;size=3783	rootrank;Root;100|domain;Bacteria;100|phylum;Firmicutes;100|class;Clostridia;100|order;Lachnospirales;100|family;Lachnospiraceae;100|genus;Lachnospiraceae UCG-006;96.03	11.4783	-7.93658	0.0050674
asv_0167;size=1659	rootrank;Root;100|domain;Bacteria;100|phylum;Firmicutes;100|class;Clostridia;100|order;Oscillospirales;100|family;Oscillospiraceae;100|genus;Colidextribacter;51.08	11.1716	-7.93779	0.00490361
asv_0183;size=1370	rootrank;Root;96.9|domain;Bacteria;96.9|phylum;Firmicutes;96.9|class;Clostridia;96.9|order;Lachnospirales;95.94|family;Lachnospiraceae;95.94|genus;Lachnospiraceae UCG-001;78.68	11.4315	-7.9891	0.00488837
asv_0122;size=3429	rootrank;Root;100|domain;Bacteria;100|phylum;Actinobacteriota;100|class;Coriobacteriia;100|order;Coriobacteriales;100|family;Eggerthellaceae;100|genus;Adlercreutzia;47.11	8.8904	-8.01366	0.00182147
asv_0043;size=23211	rootrank;Root;100|domain;Bacteria;100|phylum;Firmicutes;100|class;Clostridia;100|order;Oscillospirales;100|family;Ruminococcaceae;98.78|genus;Anaerotruncus;95.36	12.3063	-8.29397	0.00282642
asv_0165;size=1789	rootrank;Root;84.72|domain;Bacteria;84.72|phylum;Firmicutes;84.72|class;Clostridia;84.72|order;Lachnospirales;84.72|family;Lachnospiraceae;84.72|genus;unclassified_Lachnospiraceae;84.72	11.9867	-8.29975	0.00263652
asv_0075;size=7987	rootrank;Root;100|domain;Bacteria;100|phylum;Firmicutes;100|class;Clostridia;100|order;Lachnospirales;100|family;Lachnospiraceae;100|genus;Lachnospiraceae UCG-008;45.81	17.0049	-8.7	0.00282642
asv_0143;size=2674	rootrank;Root;100|domain;Bacteria;100|phylum;Firmicutes;100|class;Clostridia;100|order;Lachnospirales;100|family;Lachnospiraceae;100|genus;[Eubacterium] xylanophilum group;90.9	15.7787	-8.83647	0.00151502
asv_0160;size=2030	rootrank;Root;78.51|domain;Bacteria;78.51|phylum;Firmicutes;78.51|class;Clostridia;78.51|order;Lachnospirales;77.73|family;Lachnospiraceae;77.73|genus;unclassified_Lachnospiraceae;77.73	17.917	-9.00434	0.00151502
asv_0156;size=2141	rootrank;Root;100|domain;Bacteria;100|phylum;Firmicutes;100|class;Clostridia;100|order;Lachnospirales;100|family;Lachnospiraceae;100|genus;Tuzzerella;83.8	17.1804	-9.01263	0.00129511
asv_0153;size=2259	rootrank;Root;100|domain;Bacteria;100|phylum;Firmicutes;100|class;Clostridia;100|order;Lachnospirales;100|family;Lachnospiraceae;100|genus;unclassified_Lachnospiraceae;100	17.5628	-9.08497	0.00121154
asv_0111;size=4072	rootrank;Root;100|domain;Bacteria;100|phylum;Firmicutes;100|class;Clostridia;100|order;Oscillospirales;100|family;Oscillospiraceae;100|genus;Colidextribacter;83.9	22.5998	-9.38044	0.00129511
asv_0069;size=9377	rootrank;Root;81.67|domain;Bacteria;81.67|phylum;Firmicutes;81.67|class;Clostridia;81.67|order;Lachnospirales;81.67|family;Lachnospiraceae;81.67|genus;unclassified_Lachnospiraceae;81.67	39.3903	-10.5293	0.00016086
asv_0071;size=8684	rootrank;Root;100|domain;Bacteria;100|phylum;Firmicutes;100|class;Bacilli;50.85|order;Erysipelotrichales;50.85|family;Erysipelotrichaceae;50.85|genus;Turicibacter;50.85	39.1082	-10.5749	0.00011414
asv_0073;size=8104	rootrank;Root;100|domain;Bacteria;100|phylum;Firmicutes;100|class;Clostridia;100|order;Oscillospirales;99.01|family;Oscillospiraceae;99.01|genus;Colidextribacter;81.92	46.6423	-10.6836	0.000275873
asv_0063;size=11652	rootrank;Root;100|domain;Bacteria;100|phylum;Firmicutes;100|class;Clostridia;100|order;Lachnospirales;100|family;Lachnospiraceae;100|genus;Lachnospiraceae NK4A136 group;51.25	574.904	-10.8324	6.70574e-08
asv_0079;size=7620	rootrank;Root;100|domain;Bacteria;100|phylum;Firmicutes;100|class;Clostridia;100|order;Clostridia vadinBB60 group;100	45.768	-10.8356	9.31679e-05
asv_0061;size=12068	rootrank;Root;99.27|domain;Bacteria;99.27|phylum;Firmicutes;99.27|class;Clostridia;99.27|order;Lachnospirales;99.27|family;Lachnospiraceae;99.27|genus;Roseburia;43.32	47.2361	-10.8375	0.00011414
asv_0081;size=7240	rootrank;Root;100|domain;Bacteria;100|phylum;Firmicutes;100|class;Clostridia;100|order;Lachnospirales;100|family;Lachnospiraceae;100|genus;[Eubacterium] xylanophilum group;69.04	69.5184	-11.5793	2.50825e-05
asv_0050;size=16432	rootrank;Root;95.82|domain;Bacteria;95.82|phylum;Firmicutes;95.82|class;Clostridia;95.82|order;Lachnospirales;95.82|family;Lachnospiraceae;95.82|genus;Lachnospiraceae NK4A136 group;44.75	120.636	-12.4578	1.03332e-05
asv_0053;size=14752	rootrank;Root;85.14|domain;Bacteria;85.14|phylum;Firmicutes;85.14|class;Clostridia;83.5|order;Oscillospirales;78.03|family;Oscillospiraceae;73.16|genus;unclassified_Oscillospiraceae;73.16	252.569	-13.764	3.24812e-07
Only ASVs with an absolute log2(fold change) > 2 and an adjusted p-value < 0.05 are shown.
Differentially abundant ASVs between S.Tm-infected and S.Tm-infected co-housed mice for each day individually.
Day 120 p.i.
ASV	Tax	Base mean	Log2 Fold Change	Padjusted Value
asv_0028;size=49734	rootrank;Root;100|domain;Bacteria;100|phylum;Firmicutes;100|class;Bacilli;81|order;Erysipelotrichales;81|family;Erysipelotrichaceae;81|genus;Turicibacter;81	12586.3	20.6118	6.26631e-23
asv_0004;size=578040	rootrank;Root;76.98|domain;Bacteria;76.98|phylum;Actinobacteriota;76.98|class;Coriobacteriia;76.98|order;Coriobacteriales;76.98|family;Atopobiaceae;71.8|genus;Olsenella;51.92	5725.87	8.62305	4.20099e-06
asv_0001;size=3796508	rootrank;Root;100|domain;Bacteria;100|phylum;Proteobacteria;100|class;Gammaproteobacteria;100|order;Enterobacterales;100|family;Enterobacteriaceae;89.72|genus;unclassified_Enterobacteriaceae;89.72	11896.7	5.76029	0.0121369
Only ASVs with an absolute log2(fold change) > 2 and an adjusted p-value < 0.05 are shown.
	Table S-7
