# Supplementary material for: The microbiota conditions a gut milieu that selects for wild-type Salmonella Typhimurium virulence
Source: PLoS Biol. 2023 Aug 31;21(8):e3002253. doi: 10.1371/journal.pbio.3002253 (PMC10499267; doi:10.1371/journal.pbio.3002253)
Supplement: S8 Table — Typhimurium-infected control mice (no co-housing) or mice co-housed with a CONX (on day 160 p.i.) compared to CONX mice on day 0 p.i. ASVs were identified in samples from mice on day 160 p.i. (n = 6 mice for each; from Fig 3). Significantly enriched ASVs, determined by a Wald test are ranked by log2 fold change (S.Tm + CONX over CONX). Shown are ASVs that are significantly more abundant in co-housed mice with a padjusted cut-off of p < 0.05 and a log2 fold change cut-off of >1 (indicated as a blue shade in the table). BaseMean represents the average read counts that were normalized by size factors over all samples. (XLSX) [file pbio.3002253.s028.xlsx]

## Sheet: Day_160
Table S8. ASVs differentially enriched in the feces of wild-type S. Typhimurium-infected control mice (no co-housing) or mice co-housed with a CONX (on day 160 p.i.) compared to CONX mice on day 0 p.i.
			More abundant in co-housed
Day 160 p.i. vs day 0 (untreated)			More abundant in naïve donor
ASV	Tax	Base mean	Log2 Fold Change	Padjusted Value
asv_0070;size=9110	rootrank;Root;100|domain;Bacteria;100|phylum;Firmicutes;100|class;Clostridia;100|order;Oscillospirales;98.97|family;Ruminococcaceae;98.97|genus;Ruminococcus;98.97	9.23287	7.84668	3.95723e-06
asv_0351;size=165	rootrank;Root;89.46|domain;Bacteria;89.46|phylum;Firmicutes;88.67|class;Clostridia;88.67|order;Oscillospirales;75.58|family;[Eubacterium] coprostanoligenes group;74.07	2.65408	7.68849	0.00307509
asv_0140;size=2760	rootrank;Root;91.05|domain;Bacteria;91.05|phylum;Firmicutes;91.05|class;Clostridia;91.05|order;Clostridia UCG-014;85.75	7.76456	6.23459	3.59757e-08
asv_0120;size=3478	rootrank;Root;84.79|domain;Bacteria;84.79|phylum;Firmicutes;84.79|class;Clostridia;84.79|order;Clostridia UCG-014;80.4	10.2569	5.48292	3.06068e-05
asv_0161;size=2010	rootrank;Root;87.85|domain;Bacteria;87.85|phylum;Firmicutes;87.85|class;Clostridia;87.85|order;Lachnospirales;85.95|family;Lachnospiraceae;85.95|genus;unclassified_Lachnospiraceae;85.95	5.05198	5.33377	0.00025355
asv_0129;size=3215	rootrank;Root;100|domain;Bacteria;100|phylum;Firmicutes;100|class;Clostridia;100|order;Lachnospirales;99.07|family;Lachnospiraceae;99.07|genus;[Eubacterium] ventriosum group;89.31	15.617	3.9205	0.012139
asv_0016;size=140224	rootrank;Root;67.08|domain;Bacteria;67.08|phylum;Bacteroidota;55.02|class;Bacteroidia;54.36|order;Bacteroidales;51.27|family;unclassified_Bacteroidales;51.27	312.864	2.93633	0.00157571
asv_0024;size=59614	rootrank;Root;62.35|domain;Bacteria;62.35|phylum;Bacteroidota;53.6|class;Bacteroidia;53.6|order;Bacteroidales;48.47|family;unclassified_Bacteroidales;48.47	138.703	2.84634	0.00285552
asv_0009;size=297913	rootrank;Root;66.03|domain;Bacteria;66.03|phylum;Bacteroidota;54.77|class;Bacteroidia;54.77|order;Bacteroidales;54.77|family;unclassified_Bacteroidales;54.77	603.462	2.76625	0.00397269
asv_0127;size=3346	rootrank;Root;100|domain;Bacteria;100|phylum;Firmicutes;100|class;Clostridia;100|order;Lachnospirales;100|family;Lachnospiraceae;100|genus;Lachnoclostridium;78.23	8.67308	2.75621	0.0221265
asv_0126;size=3377	rootrank;Root;65.89|domain;Bacteria;65.89|phylum;Firmicutes;53.38|class;Clostridia;49.39|order;unclassified_Clostridia;49.39	4.33901	2.75165	0.00712282
asv_0022;size=69569	rootrank;Root;67.07|domain;Bacteria;66.36|phylum;Bacteroidota;60.39|class;Bacteroidia;60.39|order;Bacteroidales;57.91|family;unclassified_Bacteroidales;57.91	189.173	2.45976	0.0259351
asv_0007;size=414323	rootrank;Root;72.45|domain;Bacteria;72.45|phylum;unclassified_Bacteria;72.45	3563.79	-2.22086	0.0041689
Only ASVs with an absolute log2(fold change) > 2 and an adjusted p-value < 0.05 are shown.
	Table S-8
