# Supplementary material for: The microbiota conditions a gut milieu that selects for wild-type Salmonella Typhimurium virulence
Source: PLoS Biol. 2023 Aug 31;21(8):e3002253. doi: 10.1371/journal.pbio.3002253 (PMC10499267; doi:10.1371/journal.pbio.3002253)
Supplement: S9 Table — Typhimurium compared to mice infected with S.Tm* on days 0, 10, and 70 p.i. ASVs were identified in samples from mice on days 0, 10, and 70 p.i. (n = 6 mice for each; from Fig 1B–1D). Measures of within-sample diversity, beta-diversity, and order or phylum or family diversity are shown in Figs 6C and S13. Significantly enriched ASVs, determined by a Wald test are ranked by log2 fold change (S.Tm over S.Tm*). Shown are ASVs that are significantly more abundant in S.Tm with a padjusted cut-off of p < 0.05 and a log2 fold change cut-off of >1 (indicated as a blue shade in the table). BaseMean represents the average read counts that were normalized by size factors over all samples. (XLSX) [file pbio.3002253.s029.xlsx]

## Sheet: Day_0
Table S9. ASVs differentially enriched in the feces of mice infected with wild-type S. Typhimurium compared to mice infected with S.Tm* on days 0,10, and 70 p.i.
			More abundant in S.Tm
Day 0 p.i.			More abundant in S.Tm*
ASV	Tax	Base mean	Log2 Fold Change	Padjusted Value
asv_0003;size=715282	rootrank;Root;93.44|domain;Bacteria;93.44|phylum;Firmicutes;93.44|class;Bacilli;93.44|order;Lactobacillales;90.44|family;Lactobacillaceae;88.58|genus;Lactobacillus;78.61	192.739	-5.77741	0.000312946
Day 10 p.i.
ASV	Tax	Base mean	Log2 Fold Change	Padjusted Value
asv_0013;size=229073	rootrank;Root;100|domain;Bacteria;100|phylum;Firmicutes;100|class;Bacilli;100|order;Lactobacillales;83.73|family;Lactobacillaceae;83.73|genus;Lactobacillus;83.73	1784.09	6.40245	0.000105332
asv_0004;size=578040	rootrank;Root;76.98|domain;Bacteria;76.98|phylum;Actinobacteriota;76.98|class;Coriobacteriia;76.98|order;Coriobacteriales;76.98|family;Atopobiaceae;71.8|genus;Olsenella;51.92	218.508	-2.54585	0.0127711
asv_0002;size=784162	rootrank;Root;60.52|domain;Bacteria;60.02|phylum;Bacteroidota;57.64|class;Bacteroidia;57.64|order;Bacteroidales;54.09|family;unclassified_Bacteroidales;54.09	25.8786	-2.9411	0.0124224
asv_0003;size=715282	rootrank;Root;93.44|domain;Bacteria;93.44|phylum;Firmicutes;93.44|class;Bacilli;93.44|order;Lactobacillales;90.44|family;Lactobacillaceae;88.58|genus;Lactobacillus;78.61	6821.7	-12.6588	4.96547e-13
Day 70 p.i.
ASV	Tax	Base mean	Log2 Fold Change	Padjusted Value
asv_0010;size=252633	rootrank;Root;100|domain;Bacteria;100|phylum;Firmicutes;99|class;Bacilli;99|order;Lactobacillales;94.62|family;Enterococcaceae;57.12|genus;unclassified_Enterococcaceae;57.12	322.153	7.37967	2.02823e-06
asv_0001;size=3796508	rootrank;Root;100|domain;Bacteria;100|phylum;Proteobacteria;100|class;Gammaproteobacteria;100|order;Enterobacterales;100|family;Enterobacteriaceae;89.72|genus;unclassified_Enterobacteriaceae;89.72	1887.73	3.90447	0.000861253
asv_0006;size=434037	rootrank;Root;100|domain;Bacteria;100|phylum;Firmicutes;100|class;Bacilli;79.13|order;Erysipelotrichales;77.22|family;Erysipelotrichaceae;77.22|genus;Turicibacter;77.22	6191.07	-2.58076	0.010026
asv_0013;size=229073	rootrank;Root;100|domain;Bacteria;100|phylum;Firmicutes;100|class;Bacilli;100|order;Lactobacillales;83.73|family;Lactobacillaceae;83.73|genus;Lactobacillus;83.73	1554.14	-5.44447	0.000295583
asv_0289;size=403	rootrank;Root;95.88|domain;Bacteria;95.88|phylum;Firmicutes;95.88|class;Clostridia;94.96|order;Oscillospirales;94.07|family;Oscillospiraceae;91.5|genus;Colidextribacter;81.62	5.75356	-9.06354	0.000794992
asv_0049;size=17033	rootrank;Root;78.66|domain;Bacteria;78.66|phylum;Firmicutes;76.98|class;Clostridia;76.98|order;Oscillospirales;76.24|family;Ruminococcaceae;68.35|genus;unclassified_Ruminococcaceae;68.35	73.9751	-9.72997	5.8522e-08
asv_0008;size=371600	rootrank;Root;100|domain;Bacteria;100|phylum;Firmicutes;100|class;Bacilli;100|order;Erysipelotrichales;100|family;Erysipelotrichaceae;100|genus;Faecalibaculum;86.74	403.055	-9.75393	1.39083e-09
asv_0190;size=1213	rootrank;Root;100|domain;Bacteria;100|phylum;Firmicutes;100|class;Clostridia;100|order;Lachnospirales;100|family;Lachnospiraceae;100|genus;Lachnospiraceae FCS020 group;93.44	15.4114	-11.2054	3.5369e-05
asv_0229;size=814	rootrank;Root;71.54|domain;Bacteria;71.54|phylum;Firmicutes;68.66|class;Clostridia;67.9|order;Lachnospirales;67.9|family;Lachnospiraceae;67.9|genus;unclassified_Lachnospiraceae;67.9	18.4576	-11.5374	2.27093e-05
asv_0059;size=13042	rootrank;Root;80.44|domain;Bacteria;80.44|phylum;Firmicutes;79.85|class;Clostridia;79.85|order;Oscillospirales;77.43|family;Ruminococcaceae;73.3|genus;Ruminococcus;41.42	18.008	-11.6838	8.78915e-06
asv_0105;size=4224	rootrank;Root;71.02|domain;Bacteria;71.02|phylum;Firmicutes;67.89|class;Clostridia;67.1|order;Lachnospirales;67.1|family;Lachnospiraceae;67.1|genus;unclassified_Lachnospiraceae;67.1	20.9095	-11.779	1.82318e-05
asv_0220;size=878	rootrank;Root;74|domain;Bacteria;74|phylum;Firmicutes;74|class;Clostridia;73.04|order;Lachnospirales;72.32|family;Lachnospiraceae;72.32|genus;unclassified_Lachnospiraceae;72.32	22.3133	-11.8813	1.20696e-05
asv_0188;size=1250	rootrank;Root;98.16|domain;Bacteria;98.16|phylum;Firmicutes;98.16|class;Clostridia;98.16|order;Lachnospirales;97.23|family;Lachnospiraceae;97.23|genus;Lachnospiraceae UCG-006;84.26	22.8796	-11.9995	4.52424e-06
asv_0228;size=816	rootrank;Root;73.4|domain;Bacteria;73.4|phylum;Firmicutes;69.01|class;Clostridia;69.01|order;Lachnospirales;67.42|family;Lachnospiraceae;67.42|genus;unclassified_Lachnospiraceae;67.42	34.2415	-12.6269	4.38568e-06
asv_0284;size=424	rootrank;Root;100|domain;Bacteria;100|phylum;Firmicutes;100|class;Clostridia;100|order;Peptostreptococcales-Tissierellales;100|family;Anaerovoracaceae;100|genus;Anaerovorax;99.04	40.2144	-13.0229	5.34153e-07
asv_0095;size=5444	rootrank;Root;92.8|domain;Bacteria;92.8|phylum;Firmicutes;92.8|class;Clostridia;92.8|order;Lachnospirales;92.8|family;Lachnospiraceae;92.8|genus;unclassified_Lachnospiraceae;92.8	43.5735	-13.0309	2.3292e-06
asv_0128;size=3290	rootrank;Root;71.96|domain;Bacteria;71.96|phylum;Firmicutes;62.12|class;Clostridia;42.36|order;unclassified_Clostridia;42.36	43.3619	-13.1696	3.53489e-07
asv_0098;size=5106	rootrank;Root;89.83|domain;Bacteria;89.83|phylum;Firmicutes;89.83|class;Clostridia;89.83|order;Lachnospirales;88.97|family;Lachnospiraceae;88.97|genus;Lachnospiraceae UCG-001;49.1	53.7085	-13.557	1.73006e-07
asv_0117;size=3716	rootrank;Root;71.07|domain;Bacteria;71.07|phylum;Firmicutes;65.83|class;Clostridia;65.83|order;Lachnospirales;64.87|family;Lachnospiraceae;64.87|genus;unclassified_Lachnospiraceae;64.87	53.1713	-13.5762	8.40346e-08
asv_0144;size=2662	rootrank;Root;100|domain;Bacteria;100|phylum;Firmicutes;100|class;Clostridia;100|order;Oscillospirales;100|family;Oscillospiraceae;100|genus;Oscillibacter;66.88	55.9379	-13.6613	8.40346e-08
asv_0112;size=3935	rootrank;Root;63.53|domain;Bacteria;63.53|phylum;Firmicutes;60.92|class;Clostridia;56.47|order;Lachnospirales;54.53|family;Lachnospiraceae;54.53|genus;unclassified_Lachnospiraceae;54.53	297.291	-13.777	9.25815e-11
asv_0177;size=1472	rootrank;Root;100|domain;Bacteria;100|phylum;Firmicutes;100|class;Clostridia;100|order;Lachnospirales;100|family;Lachnospiraceae;100|genus;Lachnospiraceae UCG-006;99.19	65.2137	-13.8402	1.6158e-07
asv_0205;size=1037	rootrank;Root;63.32|domain;Bacteria;63.32|phylum;Firmicutes;61.45|class;Bacilli;51.41|order;Erysipelotrichales;43.83|family;Erysipelotrichaceae;43.83|genus;unclassified_Erysipelotrichaceae;43.83	81.5314	-14.3153	1.10597e-08
asv_0046;size=20999	rootrank;Root;91.93|domain;Bacteria;91.93|phylum;Firmicutes;91.93|class;Clostridia;91.93|order;Lachnospirales;91.93|family;Lachnospiraceae;91.93|genus;unclassified_Lachnospiraceae;91.93	94.3527	-14.5844	4.43296e-09
asv_0087;size=6452	rootrank;Root;92.93|domain;Bacteria;92.93|phylum;Firmicutes;92.93|class;Clostridia;92.93|order;Lachnospirales;92.14|family;Lachnospiraceae;92.14|genus;Lachnospiraceae UCG-001;51.01	117.849	-14.8587	1.19783e-08
asv_0109;size=4120	rootrank;Root;96.54|domain;Bacteria;96.54|phylum;Firmicutes;96.54|class;Clostridia;96.54|order;Lachnospirales;94.76|family;Lachnospiraceae;94.76|genus;Lachnospiraceae UCG-006;65.36	117.451	-14.8918	5.6392e-09
asv_0133;size=3048	rootrank;Root;92.28|domain;Bacteria;92.28|phylum;Firmicutes;92.28|class;Clostridia;92.28|order;Lachnospirales;92.28|family;Lachnospiraceae;92.28|genus;unclassified_Lachnospiraceae;92.28	118.322	-14.8922	7.77596e-09
asv_0131;size=3126	rootrank;Root;100|domain;Bacteria;100|phylum;Firmicutes;100|class;Clostridia;100|order;Oscillospirales;100|family;Oscillospiraceae;99.05|genus;Intestinimonas;82.51	125.261	-14.9476	1.11648e-08
asv_0119;size=3522	rootrank;Root;78.93|domain;Bacteria;78.93|phylum;Firmicutes;78.93|class;Clostridia;78.93|order;Lachnospirales;78.93|family;Lachnospiraceae;78.93|genus;Roseburia;51.74	130.907	-15.0643	5.16698e-09
asv_0090;size=5911	rootrank;Root;88.22|domain;Bacteria;88.22|phylum;Firmicutes;88.22|class;Clostridia;88.22|order;Lachnospirales;85.8|family;Lachnospiraceae;85.8|genus;unclassified_Lachnospiraceae;85.8	134.752	-15.1888	7.69702e-10
asv_0150;size=2415	rootrank;Root;81.39|domain;Bacteria;81.39|phylum;Firmicutes;81.39|class;Clostridia;81.39|order;Lachnospirales;80.46|family;Lachnospiraceae;80.46|genus;unclassified_Lachnospiraceae;80.46	190.69	-15.6102	5.56846e-09
asv_0103;size=4515	rootrank;Root;98.33|domain;Bacteria;98.33|phylum;Firmicutes;98.33|class;Clostridia;98.33|order;Lachnospirales;98.33|family;Lachnospiraceae;98.33|genus;Lachnospiraceae NK4A136 group;84.76	187.889	-15.6174	3.29582e-09
asv_0093;size=5698	rootrank;Root;100|domain;Bacteria;100|phylum;Firmicutes;100|class;Clostridia;100|order;Lachnospirales;100|family;Lachnospiraceae;100|genus;Lachnospiraceae NK4A136 group;82.96	209.255	-15.7755	3.29582e-09
asv_0073;size=8104	rootrank;Root;100|domain;Bacteria;100|phylum;Firmicutes;100|class;Clostridia;100|order;Oscillospirales;99.01|family;Oscillospiraceae;99.01|genus;Colidextribacter;81.92	206.092	-15.8143	7.69702e-10
asv_0134;size=3039	rootrank;Root;64.81|domain;Bacteria;64.81|phylum;Firmicutes;64.81|class;Bacilli;56.47|order;Erysipelotrichales;49.12|family;Erysipelotrichaceae;46.03|genus;unclassified_Erysipelotrichaceae;46.03	228.963	-16.028	1.87259e-10
asv_0146;size=2615	rootrank;Root;96.37|domain;Bacteria;96.37|phylum;Firmicutes;96.37|class;Clostridia;96.37|order;Lachnospirales;96.37|family;Lachnospiraceae;96.37|genus;Lachnospiraceae NK4A136 group;63.45	266.186	-16.1994	7.63223e-10
asv_0069;size=9377	rootrank;Root;81.67|domain;Bacteria;81.67|phylum;Firmicutes;81.67|class;Clostridia;81.67|order;Lachnospirales;81.67|family;Lachnospiraceae;81.67|genus;unclassified_Lachnospiraceae;81.67	412.715	-16.9835	2.04991e-11
asv_0058;size=13466	rootrank;Root;100|domain;Bacteria;100|phylum;Firmicutes;100|class;Clostridia;100|order;Lachnospirales;100|family;Lachnospiraceae;100|genus;Lachnospiraceae NK4A136 group;79.8	542.206	-17.3401	7.33694e-11
asv_0097;size=5282	rootrank;Root;99.21|domain;Bacteria;99.21|phylum;Firmicutes;99.21|class;Clostridia;99.21|order;Lachnospirales;99.21|family;Lachnospiraceae;99.21|genus;Lachnospiraceae NK4A136 group;71.24	593.955	-17.5148	2.42367e-11
asv_0071;size=8684	rootrank;Root;100|domain;Bacteria;100|phylum;Firmicutes;100|class;Bacilli;50.85|order;Erysipelotrichales;50.85|family;Erysipelotrichaceae;50.85|genus;Turicibacter;50.85	715.22	-17.7779	3.12998e-11
asv_0084;size=6757	rootrank;Root;81.05|domain;Bacteria;81.05|phylum;Firmicutes;80.29|class;Clostridia;80.29|order;Lachnospirales;80.29|family;Lachnospiraceae;80.29|genus;Roseburia;49.57	743.835	-17.8895	7.75379e-12
Only ASVs with an absolute log2(fold change) > 2 and an adjusted p-value < 0.05 are shown.
Table S-9
