# Supplementary material for: The microbiota conditions a gut milieu that selects for wild-type Salmonella Typhimurium virulence
Source: PLoS Biol. 2023 Aug 31;21(8):e3002253. doi: 10.1371/journal.pbio.3002253 (PMC10499267; doi:10.1371/journal.pbio.3002253)
Supplement: S10 Table — (from Fig 1B–1D) to CONX mice on day 0 p.i. from Fig 3. ASVs were identified in samples from mice on day 70 p.i. (n = 6 mice for each; Fig 1B–1D) and on day 0 (n = 6; donor mice from Fig 3). Significantly enriched ASVs, determined by a Wald test are ranked by log2 fold change (S.Tm* over CONX). Shown are ASVs that are significantly more abundant in S. Typhimurium* infected mice with a padjusted cut-off of p < 0.05 and a log2 fold change cut-off of >1 (indicated as a blue shade in the table). BaseMean represents the average read counts that were normalized by size factors over all samples. (XLSX) [file pbio.3002253.s030.xlsx]

## Sheet: Day_70
Table S10. ASVs differentially enriched in the feces of mice infected with S.Tm* on day 70 p.i. (from Fig. 1B-D) to CONX mice on day 0 p.i. from Fig. 3.
	Differentially abundant ASVs between S.Tm*-infected mice at day 70 p.i. and naïve donor mice from Fig-2			More abundant in S.Tm*-infected
	Day 70 p.i. vs day0 (naïve donor)			More abundant in naïve donor
	ASV	Tax	Base mean	Log2 Fold Change	Padjusted Value
	asv_0027;size=50498	rootrank;Root;89.93|domain;Bacteria;89.93|phylum;Firmicutes;89.93|class;Bacilli;89.93|order;Lactobacillales;87.19|family;Lactobacillaceae;85.24|genus;Lactobacillus;79.37	28.2765	9.0336	6.75268e-07
	asv_0040;size=24517	rootrank;Root;100|domain;Bacteria;100|phylum;Firmicutes;100|class;Bacilli;90.59|order;Acholeplasmatales;90.59|family;Acholeplasmataceae;90.59|genus;Anaeroplasma;90.59	47.3837	8.86838	0.0021803
	asv_0006;size=434037	rootrank;Root;100|domain;Bacteria;100|phylum;Firmicutes;100|class;Bacilli;79.13|order;Erysipelotrichales;77.22|family;Erysipelotrichaceae;77.22|genus;Turicibacter;77.22	1506.08	8.10748	2.32643e-11
	asv_0021;size=85841	rootrank;Root;87.27|domain;Bacteria;87.27|phylum;Firmicutes;87.27|class;Bacilli;86.68|order;Lactobacillales;86.68|family;Lactobacillaceae;85.89|genus;Lactobacillus;76.68	55.6879	6.84368	1.86063e-07
	asv_0003;size=715282	rootrank;Root;93.44|domain;Bacteria;93.44|phylum;Firmicutes;93.44|class;Bacilli;93.44|order;Lactobacillales;90.44|family;Lactobacillaceae;88.58|genus;Lactobacillus;78.61	377.315	6.57584	4.3863e-11
	asv_0102;size=4595	rootrank;Root;83.07|domain;Bacteria;83.07|phylum;Firmicutes;83.07|class;Clostridia;83.07|order;unclassified_Clostridia;83.07	8.05149	6.52822	0.00159839
	asv_0284;size=424	rootrank;Root;100|domain;Bacteria;100|phylum;Firmicutes;100|class;Clostridia;100|order;Peptostreptococcales-Tissierellales;100|family;Anaerovoracaceae;100|genus;Anaerovorax;99.04	2.3156	4.61601	0.00390204
	asv_0242;size=724	rootrank;Root;100|domain;Bacteria;100|phylum;Firmicutes;100|class;Clostridia;100|order;Oscillospirales;100|family;Oscillospiraceae;100|genus;Colidextribacter;84.52	2.8443	4.54856	0.0192555
	asv_0136;size=3000	rootrank;Root;79.55|domain;Bacteria;79.55|phylum;Firmicutes;79.55|class;Clostridia;79.55|order;Lachnospirales;78.62|family;Lachnospiraceae;78.62|genus;unclassified_Lachnospiraceae;78.62	13.4486	3.99762	0.0173223
	asv_0139;size=2846	rootrank;Root;100|domain;Bacteria;100|phylum;Firmicutes;100|class;Clostridia;100|order;Lachnospirales;100|family;Lachnospiraceae;100|genus;A2;57.68	22.7375	2.51747	0.0378258
	asv_0004;size=578040	rootrank;Root;76.98|domain;Bacteria;76.98|phylum;Actinobacteriota;76.98|class;Coriobacteriia;76.98|order;Coriobacteriales;76.98|family;Atopobiaceae;71.8|genus;Olsenella;51.92	102.632	2.37528	0.000554381
	asv_0059;size=13042	rootrank;Root;80.44|domain;Bacteria;80.44|phylum;Firmicutes;79.85|class;Clostridia;79.85|order;Oscillospirales;77.43|family;Ruminococcaceae;73.3|genus;Ruminococcus;41.42	31.1863	-2.01312	0.0222945
	asv_0008;size=371600	rootrank;Root;100|domain;Bacteria;100|phylum;Firmicutes;100|class;Bacilli;100|order;Erysipelotrichales;100|family;Erysipelotrichaceae;100|genus;Faecalibaculum;86.74	343.737	-2.0687	0.0148057
	asv_0047;size=18893	rootrank;Root;94.82|domain;Bacteria;94.82|phylum;Firmicutes;94.82|class;Bacilli;94.82|order;Erysipelotrichales;94.82|family;Erysipelotrichaceae;94.82|genus;Faecalibaculum;69.13	21.8215	-2.27801	0.0109808
	asv_0330;size=235	rootrank;Root;100|domain;Bacteria;100|phylum;Firmicutes;100|class;Clostridia;100|order;Oscillospirales;100|family;Oscillospiraceae;100|genus;Oscillibacter;83.99	1.03911	-2.7879	0.0269841
	asv_0226;size=822	rootrank;Root;78.44|domain;Bacteria;78.44|phylum;Firmicutes;77.84|class;Clostridia;77.84|order;Lachnospirales;77.1|family;Lachnospiraceae;77.1|genus;unclassified_Lachnospiraceae;77.1	1.86992	-2.9738	0.0102404
	asv_0287;size=417	rootrank;Root;86.63|domain;Bacteria;86.63|phylum;Firmicutes;86.63|class;Clostridia;86.63|order;Oscillospirales;80.03|family;Oscillospiraceae;80.03|genus;unclassified_Oscillospiraceae;80.03	2.28908	-3.9111	0.00264072
	asv_0280;size=461	rootrank;Root;100|domain;Bacteria;100|phylum;Firmicutes;100|class;Clostridia;100|order;Oscillospirales;100|family;Oscillospiraceae;100|genus;Oscillibacter;100	6.64377	-3.97615	0.0021803
	asv_0010;size=252633	rootrank;Root;100|domain;Bacteria;100|phylum;Firmicutes;99|class;Bacilli;99|order;Lactobacillales;94.62|family;Enterococcaceae;57.12|genus;unclassified_Enterococcaceae;57.12	8.0047	-3.98747	0.000682417
	asv_0262;size=587	rootrank;Root;79.38|domain;Bacteria;79.38|phylum;Firmicutes;78.75|class;Clostridia;78.75|order;Lachnospirales;53.67|family;Lachnospiraceae;52.89|genus;unclassified_Lachnospiraceae;52.89	6.40568	-4.31473	3.32099e-05
	asv_0207;size=1033	rootrank;Root;100|domain;Bacteria;100|phylum;Firmicutes;100|class;Clostridia;100|order;Oscillospirales;100|family;Oscillospiraceae;100|genus;Oscillibacter;100	9.75442	-4.76777	0.000341452
	asv_0227;size=820	rootrank;Root;73.59|domain;Bacteria;73.59|phylum;Firmicutes;71.14|class;Clostridia;71.14|order;Lachnospirales;71.14|family;Lachnospiraceae;71.14|genus;unclassified_Lachnospiraceae;71.14	1.34241	-5.06163	0.0377528
	asv_0155;size=2153	rootrank;Root;77.12|domain;Bacteria;77.12|phylum;Actinobacteriota;74.35|class;Coriobacteriia;73.6|order;Coriobacteriales;73.6|family;Eggerthellaceae;72.77|genus;unclassified_Eggerthellaceae;72.77	1.6121	-5.68194	0.0219411
	asv_0045;size=22186	rootrank;Root;98.55|domain;Bacteria;98.55|phylum;Firmicutes;98.55|class;Clostridia;98.55|order;Lachnospirales;98.55|family;Lachnospiraceae;98.55|genus;unclassified_Lachnospiraceae;98.55	4.82189	-5.71982	0.00293124
	asv_0319;size=264	rootrank;Root;73.77|domain;Bacteria;73.77|phylum;Firmicutes;71.61|class;Clostridia;69.93|order;Oscillospirales;63.35|family;Oscillospiraceae;62.67|genus;unclassified_Oscillospiraceae;62.67	1.59767	-5.74507	0.0192555
	asv_0321;size=263	rootrank;Root;95.72|domain;Bacteria;95.72|phylum;Firmicutes;95.72|class;Clostridia;95.72|order;Lachnospirales;95.72|family;Lachnospiraceae;95.72|genus;Acetatifactor;47.72	1.37409	-6.09867	0.00647692
	asv_0258;size=612	rootrank;Root;75.1|domain;Bacteria;75.1|phylum;Firmicutes;73.06|class;Clostridia;73.06|order;Lachnospirales;73.06|family;Lachnospiraceae;73.06|genus;unclassified_Lachnospiraceae;73.06	1.4602	-6.09939	0.00642469
	asv_0223;size=869	rootrank;Root;100|domain;Bacteria;100|phylum;Firmicutes;100|class;Clostridia;100|order;Lachnospirales;100|family;Lachnospiraceae;100|genus;ASF356;98.04	1.54422	-6.12699	0.0107977
	asv_0246;size=703	rootrank;Root;81.21|domain;Bacteria;81.21|phylum;Firmicutes;80.53|class;Clostridia;80.53|order;Oscillospirales;63.61|family;Ruminococcaceae;56.65|genus;unclassified_Ruminococcaceae;56.65	2.00749	-6.32226	0.0117739
	asv_0179;size=1442	rootrank;Root;100|domain;Bacteria;100|phylum;Firmicutes;100|class;Clostridia;98.14|order;Oscillospirales;98.14|family;Oscillospiraceae;98.14|genus;Oscillibacter;93.78	1.9142	-6.45307	0.00865409
	asv_0257;size=622	rootrank;Root;100|domain;Bacteria;100|phylum;Patescibacteria;100|class;Saccharimonadia;100|order;Saccharimonadales;100|family;Saccharimonadaceae;100|genus;Candidatus Saccharimonas;100	2.21162	-6.90257	0.0021803
	asv_0159;size=2052	rootrank;Root;100|domain;Bacteria;100|phylum;Actinobacteriota;100|class;Coriobacteriia;100|order;Coriobacteriales;100|family;Eggerthellaceae;100|genus;Parvibacter;83.06	2.45604	-7.11201	0.00175464
	asv_0356;size=149	rootrank;Root;98.07|domain;Bacteria;98.07|phylum;Firmicutes;98.07|class;Clostridia;98.07|order;Lachnospirales;98.07|family;Lachnospiraceae;98.07|genus;GCA-900066575;68.69	2.15176	-7.12382	0.000807581
	asv_0170;size=1584	rootrank;Root;100|domain;Bacteria;100|phylum;Actinobacteriota;100|class;Coriobacteriia;100|order;Coriobacteriales;100|family;Eggerthellaceae;100|genus;Parvibacter;74.6	2.63097	-7.28384	0.00122439
	asv_0194;size=1152	rootrank;Root;76.84|domain;Bacteria;76.84|phylum;Firmicutes;73.56|class;Clostridia;70.97|order;Clostridia vadinBB60 group;64.59	2.37771	-7.45648	0.000167282
	asv_0153;size=2259	rootrank;Root;100|domain;Bacteria;100|phylum;Firmicutes;100|class;Clostridia;100|order;Lachnospirales;100|family;Lachnospiraceae;100|genus;unclassified_Lachnospiraceae;100	2.26671	-7.47558	5.27376e-05
	asv_0200;size=1093	rootrank;Root;99|domain;Bacteria;99|phylum;Firmicutes;99|class;Clostridia;99|order;Oscillospirales;95.83|family;Oscillospiraceae;95.83|genus;Oscillibacter;92.55	3.41627	-7.5574	0.00230449
	asv_0042;size=23252	rootrank;Root;100|domain;Bacteria;100|phylum;Firmicutes;100|class;Clostridia;100|order;Lachnospirales;100|family;Lachnospiraceae;100|genus;Lachnospiraceae UCG-008;40.81	4.14805	-7.62837	0.00352101
	asv_0189;size=1231	rootrank;Root;100|domain;Bacteria;100|phylum;Firmicutes;100|class;Clostridia;100|order;Lachnospirales;100|family;Lachnospiraceae;100|genus;ASF356;98.21	2.76383	-7.69103	0.000164545
	asv_0214;size=938	rootrank;Root;96.15|domain;Bacteria;96.15|phylum;Firmicutes;96.15|class;Clostridia;96.15|order;Lachnospirales;96.15|family;Lachnospiraceae;96.15|genus;Lachnospiraceae NK4A136 group;70.58	2.87995	-7.96882	7.41892e-06
	asv_0236;size=756	rootrank;Root;76.06|domain;Bacteria;76.06|phylum;Actinobacteriota;75.6|class;Coriobacteriia;75.6|order;Coriobacteriales;75.6|family;Eggerthellaceae;60.68|genus;Enterorhabdus;54.83	3.4106	-8.13007	7.80911e-06
	asv_0219;size=878	rootrank;Root;81.46|domain;Bacteria;81.46|phylum;Firmicutes;81.46|class;Clostridia;81.46|order;Lachnospirales;81.46|family;Lachnospiraceae;81.46|genus;unclassified_Lachnospiraceae;81.46	3.60835	-8.28294	1.13832e-05
	asv_0195;size=1122	rootrank;Root;100|domain;Bacteria;100|phylum;Firmicutes;100|class;Clostridia;100|order;Lachnospirales;100|family;Lachnospiraceae;100|genus;Acetatifactor;47.78	3.39856	-8.31893	1.1094e-06
	asv_0271;size=535	rootrank;Root;89.39|domain;Bacteria;89.39|phylum;Firmicutes;89.39|class;Clostridia;89.39|order;Oscillospirales;83.26|family;Oscillospiraceae;74.18|genus;Colidextribacter;44.96	4.39666	-8.49802	2.41137e-05
	asv_0096;size=5379	rootrank;Root;100|domain;Bacteria;100|phylum;Actinobacteriota;100|class;Coriobacteriia;100|order;Coriobacteriales;100|family;Eggerthellaceae;100|genus;Enterorhabdus;96.59	4.37828	-8.50776	7.54341e-06
	asv_0193;size=1185	rootrank;Root;100|domain;Bacteria;100|phylum;Actinobacteriota;100|class;Coriobacteriia;100|order;Coriobacteriales;100|family;Eggerthellaceae;100|genus;Enterorhabdus;99.09	5.77289	-8.88495	1.79313e-05
	asv_0206;size=1033	rootrank;Root;86.96|domain;Bacteria;86.96|phylum;Firmicutes;86.11|class;Clostridia;86.11|order;Oscillospirales;71.67|family;Oscillospiraceae;71.67|genus;NK4A214 group;54.68	6.13557	-9.00767	1.28391e-05
	asv_0154;size=2167	rootrank;Root;100|domain;Bacteria;100|phylum;Firmicutes;100|class;Clostridia;100|order;Oscillospirales;99.03|family;Oscillospiraceae;99.03|genus;Colidextribacter;93.22	5.68786	-9.05302	4.00534e-07
	asv_0083;size=7005	rootrank;Root;100|domain;Bacteria;100|phylum;Actinobacteriota;100|class;Coriobacteriia;100|order;Coriobacteriales;100|family;Eggerthellaceae;100|genus;Enterorhabdus;91.58	8.03382	-9.38923	1.49834e-05
	asv_0210;size=1010	rootrank;Root;96.55|domain;Bacteria;96.55|phylum;Firmicutes;96.55|class;Clostridia;96.55|order;Oscillospirales;96.55|family;Oscillospiraceae;96.55|genus;Intestinimonas;72.46	6.65456	-9.48733	6.51343e-10
	asv_0351;size=165	rootrank;Root;89.46|domain;Bacteria;89.46|phylum;Firmicutes;88.67|class;Clostridia;88.67|order;Oscillospirales;75.58|family;[Eubacterium] coprostanoligenes group;74.07	8.63485	-9.64881	1.7767e-06
	asv_0122;size=3429	rootrank;Root;100|domain;Bacteria;100|phylum;Actinobacteriota;100|class;Coriobacteriia;100|order;Coriobacteriales;100|family;Eggerthellaceae;100|genus;Adlercreutzia;47.11	9.16594	-9.82124	1.81744e-07
	asv_0245;size=711	rootrank;Root;100|domain;Bacteria;100|phylum;Firmicutes;100|class;Clostridia;100|order;Clostridia UCG-014;100	8.79253	-9.86477	4.34541e-09
	asv_0163;size=1875	rootrank;Root;90.89|domain;Bacteria;90.89|phylum;Firmicutes;90.89|class;Clostridia;90.89|order;Lachnospirales;89.91|family;Lachnospiraceae;89.91|genus;unclassified_Lachnospiraceae;89.91	12.2758	-9.93184	3.46573e-05
	asv_0116;size=3735	rootrank;Root;96.6|domain;Bacteria;96.6|phylum;Actinobacteriota;96.6|class;Coriobacteriia;96.6|order;Coriobacteriales;96.6|family;Eggerthellaceae;96.6|genus;Enterorhabdus;95.59	12.3751	-10.4072	2.31826e-09
	asv_0161;size=2010	rootrank;Root;87.85|domain;Bacteria;87.85|phylum;Firmicutes;87.85|class;Clostridia;87.85|order;Lachnospirales;85.95|family;Lachnospiraceae;85.95|genus;unclassified_Lachnospiraceae;85.95	14.521	-10.7112	6.39342e-10
	asv_0014;size=200621	rootrank;Root;60.21|domain;Bacteria;60.21|phylum;unclassified_Bacteria;60.21	664.522	-12.0087	5.49018e-30
	asv_0075;size=7987	rootrank;Root;100|domain;Bacteria;100|phylum;Firmicutes;100|class;Clostridia;100|order;Lachnospirales;100|family;Lachnospiraceae;100|genus;Lachnospiraceae UCG-008;45.81	34.5145	-12.2284	8.87981e-16
	asv_0120;size=3478	rootrank;Root;84.79|domain;Bacteria;84.79|phylum;Firmicutes;84.79|class;Clostridia;84.79|order;Clostridia UCG-014;80.4	39.9388	-12.3534	2.76326e-12
	asv_0057;size=13606	rootrank;Root;75.33|domain;Bacteria;75.33|phylum;Bacteroidota;72.37|class;Bacteroidia;72.37|order;Bacteroidales;70.3|family;Muribaculaceae;55.96|genus;Muribaculum;53.48	72.323	-13.4903	6.74676e-23
	asv_0056;size=13681	rootrank;Root;72.52|domain;Bacteria;72.52|phylum;Bacteroidota;69.05|class;Bacteroidia;69.05|order;Bacteroidales;69.05|family;Muribaculaceae;47.15|genus;Muribaculum;44.26	80.4803	-13.6731	1.06527e-24
	asv_0026;size=52192	rootrank;Root;66.77|domain;Bacteria;66.77|phylum;Bacteroidota;61.34|class;Bacteroidia;61.34|order;Bacteroidales;61.34|family;Muribaculaceae;46.5|genus;unclassified_Muribaculaceae;46.5	83.2422	-13.6761	2.08143e-20
	asv_0029;size=48870	rootrank;Root;68.83|domain;Bacteria;68.83|phylum;Bacteroidota;56.66|class;Bacteroidia;56.66|order;Bacteroidales;56.66|family;Muribaculaceae;49.06|genus;unclassified_Muribaculaceae;49.06	87.8827	-13.7835	3.15377e-22
	asv_0022;size=69569	rootrank;Root;67.07|domain;Bacteria;66.36|phylum;Bacteroidota;60.39|class;Bacteroidia;60.39|order;Bacteroidales;57.91|family;unclassified_Bacteroidales;57.91	562.364	-13.8772	1.30599e-35
	asv_0017;size=133802	rootrank;Root;57.1|domain;Bacteria;57.1|phylum;Bacteroidota;51.68|class;Bacteroidia;51.68|order;Bacteroidales;49.11|family;unclassified_Bacteroidales;49.11	586.295	-13.8772	8.20389e-37
	asv_0023;size=60897	rootrank;Root;59.15|domain;Bacteria;59.15|phylum;Bacteroidota;53.05|class;Bacteroidia;53.05|order;Bacteroidales;49.13|family;unclassified_Bacteroidales;49.13	134.667	-14.494	5.20506e-27
	asv_0016;size=140224	rootrank;Root;67.08|domain;Bacteria;67.08|phylum;Bacteroidota;55.02|class;Bacteroidia;54.36|order;Bacteroidales;51.27|family;unclassified_Bacteroidales;51.27	996.14	-14.577	1.70752e-39
	asv_0039;size=24535	rootrank;Root;71.66|domain;Bacteria;71.66|phylum;Bacteroidota;68.11|class;Bacteroidia;68.11|order;Bacteroidales;67.38|family;Muribaculaceae;50.65|genus;Muribaculum;40.69	149.477	-14.6812	4.17891e-30
	asv_0012;size=248508	rootrank;Root;64.19|domain;Bacteria;64.19|phylum;Bacteroidota;63.58|class;Bacteroidia;63.58|order;Bacteroidales;62.25|family;unclassified_Bacteroidales;62.25	1336.83	-15.0897	3.91002e-43
	asv_0009;size=297913	rootrank;Root;66.03|domain;Bacteria;66.03|phylum;Bacteroidota;54.77|class;Bacteroidia;54.77|order;Bacteroidales;54.77|family;unclassified_Bacteroidales;54.77	1780.57	-15.3827	8.143e-41
	asv_0024;size=59614	rootrank;Root;62.35|domain;Bacteria;62.35|phylum;Bacteroidota;53.6|class;Bacteroidia;53.6|order;Bacteroidales;48.47|family;unclassified_Bacteroidales;48.47	439.608	-16.3757	5.90381e-34
	asv_0002;size=784162	rootrank;Root;60.52|domain;Bacteria;60.02|phylum;Bacteroidota;57.64|class;Bacteroidia;57.64|order;Bacteroidales;54.09|family;unclassified_Bacteroidales;54.09	5374.91	-17.3625	3.98637e-63
	Only ASVs with an absolute log2(fold change) > 2 and an adjusted p-value < 0.05 are shown.
	Table S-10
